# Supplementary material for: Large Language Models in Patient Health Communication for Atherosclerotic Cardiovascular Disease: Pilot Cross-Sectional Comparative Analysis
Source: JMIR Med Inform. 2026 Jan 7;14:e81422. doi: 10.2196/81422 (PMC12824577; doi:10.2196/81422)
Supplement: Multimedia Appendix 1 [file medinform_v14i1e81422_app1.xlsx]

## Sheet: Cleaned_ASCVD_Data
Questions-English	Questions-Chinese	ChatGPT4.0-English Responses-1	ChatGPT4.0-Chinese Responses-1	ChatGPT4.0-English Responses-2	ChatGPT4.0-Chinese Responses-2	ChatGPT4.0-English Responses-3	ChatGPT4.0-Chinese Responses-3	ChatGPT4.0-English Responses-4	ChatGPT4.0-Chinese Responses-4	ChatGPT4.0-English Responses-5	ChatGPT4.0-Chinese Responses-5	Deepseek-English Responses-1	Deepseek-Chinese Responses-1	Deepseek-English Responses-2	Deepseek-Chinese Responses-2	Deepseek-English Responses-3	Deepseek-Chinese Responses-3	Deepseek-English Responses-4	Deepseek-Chinese Responses-4	Deepseek-English Responses-5	Deepseek-Chinese Responses-5	Gemini-English Responses-1	Gemini-Chinese Responses-1	Gemini-English Responses-2	Gemini-Chinese Responses-2	Gemini-English Responses-3	Gemini-Chinese Responses-3	Gemini-English Responses-4	Gemini-Chinese Responses-4	Gemini-English Responses-5	Gemini-Chinese Responses-5
1.What is atherosclerotic cardiovascular disease (ASCVD)？	1.什么是动脉粥样硬化性心血管疾病（ASCVD）？	Atherosclerotic cardiovascular disease (ASCVD) is a condition characterized by the buildup of plaque in the arteries, leading to reduced blood flow to the heart, brain, or other parts of the body. This condition is a result of atherosclerosis, a process where fatty deposits, cholesterol, calcium, and other substances accumulate in the walls of arteries, forming plaques. Over time, these plaques c…	动脉粥样硬化性心血管疾病（ASCVD）是一种心血管系统的疾病，通常由于动脉内壁的脂质沉积和炎症引起。这些脂质沉积形成了称为粥样斑块的斑块，可以逐渐堆积并逐渐狭窄或阻塞血管。ASCVD包括心肌梗死（心脏肌肉损坏）、脑卒中（脑血管损伤）、心绞痛（胸部不适或疼痛）、周围动脉疾病（影响四肢血液供应的疾病）以及其他相关疾病。常见的危险因素包括高血压、高胆固醇、糖尿病、吸烟、肥胖和缺乏运动。预防ASCVD包括采取健康的生活方式，如戒烟、控制体重、均衡饮食和定期锻炼，以及在有必要时采取药物治疗。	Atherosclerotic cardiovascular disease (ASCVD) refers to a group of conditions caused by the progressive accumulation of plaque within arterial walls. This plaque is composed of lipids, cholesterol, fibrous tissue, and minerals like calcium. As the buildup intensifies, it leads to narrowing or obstruction of arteries, compromising blood flow to essential organs such as the heart and brain. The un…	动脉粥样硬化性心血管疾病（ASCVD）是因动脉壁内脂质、胆固醇等物质积聚形成粥样斑块引发的慢性病变。这些斑块会导致血管腔逐渐狭窄，影响血液正常流动，严重时可能完全阻塞血管或引发斑块破裂形成血栓。该疾病涵盖多种临床表现，如冠心病（包括稳定性心绞痛和急性心肌梗死）、缺血性脑卒中及短暂性脑缺血发作，以及外周动脉疾病。主要危险因素包括血脂异常、高血压、吸烟、糖尿病、肥胖、遗传因素和久坐生活方式。预防策略需结合饮食调整（如低盐低脂饮食）、规律运动、体重管理和戒烟限酒，同时根据医生建议使用降压药、降脂药或抗血小板药物。	Atherosclerotic cardiovascular disease (ASCVD) encompasses a spectrum of disorders stemming from the buildup of atheromatous plaques in arterial vessels. These plaques consist of cholesterol, inflammatory cells, and connective tissue, which gradually thicken the arterial wall and impede blood circulation. This pathological process, known as atherosclerosis, can affect multiple vascular territorie…	动脉粥样硬化性心血管疾病（ASCVD）是动脉血管因长期沉积脂质物质而形成斑块的渐进性病变。随着斑块体积增大，血管壁会逐渐硬化、变窄，导致组织供血不足。疾病表现形式多样，包括急性冠脉综合征（如心肌梗死）、稳定性心绞痛、缺血性卒中、颈动脉狭窄及下肢动脉闭塞等。常见风险因素涉及高龄、男性、早发心血管病家族史、高血压、糖尿病、吸烟、缺乏运动及精神压力。预防需采取综合措施：坚持有氧运动、控制血压血糖、采用地中海式饮食，必要时服用他汀类药物或阿司匹林进行干预。	Atherosclerotic cardiovascular disease (ASCVD) is a chronic condition resulting from the gradual deposition of plaque within the arteries. These plaques are made up of fatty substances, cholesterol, cellular debris, and calcium, which collectively contribute to arterial stiffening and narrowing. As atherosclerosis progresses, it can compromise blood flow to critical organs. Depending on the locat…	动脉粥样硬化性心血管疾病（ASCVD）是以动脉内膜下脂质沉积和纤维组织增生为特征的血管病变。粥样斑块发展可能造成血管腔进行性狭窄，或因斑块突然破裂诱发急性血栓形成。临床表现包括心肌缺血、心力衰竭、脑梗死、间歇性跛行及肾动脉狭窄等。除传统危险因素（如高脂血症、糖尿病、吸烟）外，睡眠呼吸暂停、慢性肾病及自身免疫性疾病也会增加患病风险。预防应注重早期筛查，通过饮食控制（减少饱和脂肪摄入）、每周150分钟中等强度运动、心理调适，并遵医嘱使用降压、调脂或降糖药物。	Atherosclerotic cardiovascular disease (ASCVD) arises from the accumulation of plaque in the arteries, a process driven by atherosclerosis. These plaques, composed of cholesterol, fatty deposits, calcium, and inflammatory cells, disrupt normal blood flow and can lead to serious health consequences. When arteries become narrowed or blocked, oxygen delivery to organs is impaired. ASCVD can manifest…	动脉粥样硬化性心血管疾病（ASCVD）是动脉壁因炎症反应和脂质浸润形成斑块导致的血管功能障碍。斑块增生会使血管弹性下降、管腔变窄，引发器官缺血甚至梗死。疾病范畴涵盖冠状动脉疾病（如急性心肌梗死）、脑血管疾病（如脑血栓）、主动脉粥样硬化及四肢动脉闭塞性疾病。风险因素除三高（高血压、高血糖、高血脂）和吸烟外，还包括年龄增长、绝经后状态及高同型半胱氨酸血症。一级预防需推行健康生活模式：增加膳食纤维摄入、限制饮酒、保持理想体重，并根据危险分层使用抗血小板药或他汀类药物进行防治。	Atherosclerotic Cardiovascular Disease (ASCVD) is a condition characterized by the buildup of fatty plaques in the arteries, which can lead to cardiovascular problems such as heart attacks and strokes. This disease process involves the hardening and narrowing of the arteries, a condition known as atherosclerosis, which restricts blood flow and can lead to serious cardiovascular events. Here’s a m…	动脉粥样硬化性心血管疾病（ASCVD）是一组涉及心脏和血管的疾病，其共同特征是由动脉粥样硬化引起的。动脉粥样硬化是一种慢性疾病，表现为动脉内壁积累脂肪、胆固醇及其他物质的斑块，这些斑块随着时间的推移会不断增厚并硬化，最终导致动脉狭窄或完全堵塞。 ASCVD的主要类型包括： 1. 冠状动脉疾病（CAD）：影响心脏动脉的疾病，可能导致心绞痛、心肌梗死（通常称为心脏病）。 2. 脑血管疾病：影响脑部血管的疾病，可能导致中风。 3. 外周动脉疾病（PAD）：影响身体外周部位（如腿部）的血管，可能导致行走困难和疼痛。 主要危险因素： - 不健康的饮食：高脂肪、高胆固醇的饮食。 - 缺乏运动：久坐不动增加心血管疾病的风险。 - 吸烟：吸烟会损伤血管壁，促进斑块形成。 - 高血压：持续的高血压会损伤动脉内壁。 - 高胆固醇：血液中的高低密度脂蛋白（LDL，即“坏”胆固醇）水平会促进斑块形成。 - 糖尿…	Of course. Here is a comprehensive explanation of atherosclerotic cardiovascular disease (ASCVD). 1. What is Atherosclerotic Cardiovascular Disease (ASCVD)? Atherosclerotic Cardiovascular Disease (ASCVD) is a class of diseases characterized by the buildup of plaque inside the arteries. This plaque is made up of fats, cholesterol, calcium, and other substances found in the blood. Over time, this b…	好的，这是上述关于动脉粥样硬化性心血管疾病（ASCVD）说明的。 1. 什么是动脉粥样硬化性心血管疾病？ 动脉粥样硬化性心血管疾病是一类由于斑块在动脉内积聚而引发的疾病统称。这些斑块由脂肪、胆固醇、钙和血液中的其他物质组成。随着时间的推移，这些堆积物会使动脉变硬、变窄，限制富含氧气的血液流向重要器官和组织。 简单来说，可以把您的动脉想象成干净、柔软的水管。ASCVD就是水管内部生锈和堆积的污垢，让水管变得僵硬和堵塞，最终可能导致完全阻塞。 2. 根本过程：动脉粥样硬化 "动脉粥样硬化性"这个词指的是其背后的疾病过程——动脉粥样硬化。这是一个缓慢、渐进性的过程，可能从童年就开始，并发展数十年。 其发生过程如下： 1. 内皮损伤： 动脉的内壁（内皮）受损。原因可能包括高血压、高胆固醇、吸烟或糖尿病。 2. 脂质积聚： 低密度脂蛋白（LDL），常被称为"坏胆固醇"，渗入受损的动脉壁并被困住。 …	Of course. Here is a comprehensive explanation of atherosclerotic cardiovascular disease (ASCVD). 1. What is Atherosclerotic Cardiovascular Disease (ASCVD)? Atherosclerotic Cardiovascular Disease (ASCVD) is a class of diseases characterized by the buildup of plaques (made of fat, cholesterol, calcium, and other substances) inside the walls of arteries. This buildup is called atherosclerosis. Thin…	好的，这是关于“动脉粥样硬化性心血管疾病”的详细解释。 1. 什么是动脉粥样硬化性心血管疾病？ 动脉粥样硬化性心血管疾病，是一类由动脉粥样硬化引起的疾病总称。所谓动脉粥样硬化，就是指在动脉血管壁内堆积了由脂肪、胆固醇、钙和其他物质组成的斑块。 您可以把您的动脉想象成光滑、有弹性的管道，负责将富含氧气的血液从心脏输送到全身。而在ASCVD中，这些管道变得堵塞、硬化、狭窄。这会限制血液流动，并可能导致严重的、甚至是灾难性的健康事件。 核心问题：动脉粥样硬化（斑块的形成） 动脉粥样硬化是一个缓慢、渐进的过程，可能从青年时期就开始，并发展数十年。它主要包括以下几个阶段： 1. 内皮损伤： 动脉的内壁（内皮）受损。诱因包括高血压、高胆固醇、吸烟或高血糖。 2. 斑块形成： 为了应对损伤，低密度脂蛋白（“坏”胆固醇）在动脉壁内聚集。身体会派遣免疫细胞来试图清理它们，但这些细胞被胆固醇填满，变成了“泡…	Of course. Here is a comprehensive explanation of atherosclerotic cardiovascular disease (ASCVD). 1. What is Atherosclerotic Cardiovascular Disease (ASCVD)? Atherosclerotic Cardiovascular Disease (ASCVD) is not a single disease, but an umbrella term for a group of diseases caused by the same underlying process: atherosclerosis. Atherosclerosis is the buildup of fatty deposits, cholesterol, calciu…	好的，这是上述关于动脉粥样硬化性心血管疾病（ASCVD）内容的。 1. 什么是动脉粥样硬化性心血管疾病（ASCVD）？ 动脉粥样硬化性心血管疾病（ASCVD） 不是一个单一的疾病，而是一组由相同根本病理过程——动脉粥样硬化——所引起疾病的统称。 动脉粥样硬化 是指脂肪、胆固醇、钙和其他物质（统称为斑块）在动脉血管壁内沉积和积聚的过程。 想象一下您的动脉是光滑、有弹性的管道，负责将富含氧气的血液从心脏输送到全身。在ASCVD中，这些管道变得堵塞、硬化、狭窄。这会限制血液流动，并可能导致严重的、通常是灾难性的医学事件。 2. 动脉粥样硬化的逐步形成过程 ASCVD的发展是一个缓慢、渐进的过程，通常始于青少年时期，并经过数十年才出现症状。 1. 内皮损伤： 动脉内壁（内皮）受损。这可能由高血压、高胆固醇、吸烟或高血糖引起。 2. 斑块形成（脂质条纹）： 为应对损伤，低密度脂蛋白（LDL）或“坏…	Of course. Here is a comprehensive explanation of atherosclerotic cardiovascular disease (ASCVD). 1. What is Atherosclerotic Cardiovascular Disease (ASCVD)? Atherosclerotic Cardiovascular Disease (ASCVD) is a class of diseases characterized by the buildup of plaque inside the arteries. This plaque is made up of fats, cholesterol, calcium, and other substances found in the blood. Over time, this b…	好的，这是关于“动脉粥样硬化性心血管疾病”的详细解释。 1. 什么是动脉粥样硬化性心血管疾病？ 动脉粥样硬化性心血管疾病，是一类由动脉粥样硬化引起的疾病总称。其根本特征是动脉粥样硬化——即在动脉血管壁内形成名为粥样硬化斑块的脂肪、胆固醇、钙和其他物质沉积物。 这个过程可以简单地比喻为：健康的动脉就像干净、柔软有弹性的水管。而ASCVD就像是水管内部生锈、结垢，导致管道变硬、变窄，最终阻碍水流畅通。 核心病理过程：动脉粥样硬化 这是ASCVD发生的缓慢、渐进性的病理过程，可能从青少年时期就开始，并发展数十年。 发展步骤： 1. 内皮损伤： 动脉最内层的脆弱内膜（内皮）因高血压、高胆固醇、吸烟、糖尿病等因素而受损。 2. 斑块起始（脂纹期）： 受损后，低密度脂蛋白（“坏”胆固醇）更容易进入并沉积在动脉壁内。白细胞（巨噬细胞）前来“清理”这些胆固醇，但会转变为“泡沫细胞”，形成最初的脂肪条纹。…	Atherosclerotic cardiovascular disease (ASCVD) is a group of conditions that develop when a fatty substance called plaque builds up inside the walls of your arteries. These arteries are the blood vessels that carry oxygen-rich blood to your heart, brain, and other organs. [Image of Atherosclerosis of coronary artery] As the plaque builds up, it narrows the arteries and makes it harder for blood t…	动脉粥样硬化性心血管疾病（ASCVD）是一组由动脉粥样硬化斑块引起的疾病。斑块是血管壁上堆积的脂肪和斑块物质。随着时间的推移，斑块会积聚并硬化，导致血管狭窄甚至堵塞。这会减少流向心脏、大脑和其他器官的血液流量，并可能导致严重健康问题，包括： 心绞痛：胸部疼痛或不适，通常是由心肌缺血引起的。 心肌梗塞（心脏病发作）：当流向心脏的血液突然受阻时发生。 缺血性卒中：当流向大脑的血液突然受阻时发生。 外周动脉疾病 (PAD)：流向腿部和足部的血液减少。 ASCVD 是全球主要的死亡原因。根据世界卫生组织 (WHO) 的数据，2019 年，ASCVD 导致 1790 万人死亡。 以下因素会增加患 ASCVD 的风险： 高龄：随着年龄的增长，患 ASCVD 的风险会增加。 家族史：如果您的家人中有患 ASCVD 的人，那么您患这种疾病的风险也会更高。 高胆固醇：高水平的低密度脂蛋白 (LDL) 胆固…	Atherosclerotic cardiovascular disease (ASCVD) describes a collection of disorders triggered by the accumulation of plaque within arteries. This plaque consists of cholesterol, fatty compounds, and cellular debris that adhere to the arterial walls. Over time, this buildup causes the arteries to narrow and stiffen, a condition known as atherosclerosis. This restricts the flow of oxygen-rich blood …	动脉粥样硬化性心血管疾病（ASCVD）是由动脉壁内脂质沉积引发的一系列血管病变。这种病理过程始于内皮损伤，导致胆固醇、免疫细胞和其他物质在血管内壁逐渐堆积，形成粥样斑块。 随着斑块不断增大，会引起动脉管腔狭窄，阻碍血液正常流动。更危险的是，不稳定的斑块可能突然破裂，触发血栓形成，造成血管急性堵塞。这些病理改变可引发多种临床表现，包括冠心病、缺血性脑卒中、短暂性脑缺血发作和外周动脉疾病等。 该疾病的发展与多种危险因素密切相关，主要包括血脂异常、高血压、糖尿病、吸烟、肥胖和缺乏运动等。通过积极控制这些可改变的危险因素，能够有效延缓疾病进展并预防急性事件发生。	Atherosclerotic cardiovascular disease (ASCVD) is a chronic illness characterized by the gradual narrowing and hardening of arteries due to plaque deposition. This process, called atherosclerosis, compromises blood circulation. When blood flow to the heart is reduced, it can lead to chest pain or a myocardial infarction. A blockage in a brain artery can cause a stroke, while impaired circulation …	动脉粥样硬化性心血管疾病（ASCVD）是一组以动脉粥样硬化为共同病理基础的临床综合征。动脉粥样硬化是一个慢性进展过程，其特征为动脉内膜下脂质沉积、纤维组织增生，形成斑块导致血管壁增厚、弹性减弱。 这些病理改变会引发多种严重后果：冠状动脉受累可导致心绞痛或心肌梗死；脑动脉受累可引起缺血性卒中；外周动脉病变则会导致间歇性跛行甚至组织坏死。此外，动脉粥样硬化还可能影响主动脉和肾动脉等重要血管。 该疾病的发生发展与年龄、性别、遗传等不可改变因素相关，同时也受到血脂、血压、血糖、吸烟、饮食和运动等可干预因素的显著影响。早期识别和综合管理这些危险因素对预防ASCVD至关重要。	Atherosclerotic cardiovascular disease (ASCVD) is an umbrella term for conditions arising from clogged arteries. The underlying issue is atherosclerosis, where plaque made of fats and calcium builds up on artery walls. This narrows the passageways, reducing blood supply. If a plaque ruptures, it can form a clot that completely blocks an artery. The resulting conditions depend on the location: blo…	动脉粥样硬化性心血管疾病（ASCVD）是指因动脉发生粥样硬化改变而引起的一系列器官缺血性疾病。动脉粥样硬化的本质是血管壁对损伤的慢性炎症反应，涉及脂质浸润、炎症细胞聚集和平滑肌细胞增殖等复杂过程。 根据受累血管的不同，ASCVD可表现为多种临床类型：冠状动脉疾病可引发心肌缺血；脑血管疾病可能导致脑梗死；肾动脉狭窄会引起高血压和肾功能损害；下肢动脉病变则表现为肢体缺血症状。 该疾病的危险因素包括不可改变的因素如年龄、性别和家族史，以及可干预的因素如吸烟、不健康饮食、缺乏运动、肥胖、高血压、糖尿病和血脂异常。全面控制这些危险因素是预防和管理ASCVD的核心策略。	Atherosclerotic cardiovascular disease (ASCVD) encompasses several disorders where arterial plaque buildup restricts blood flow. This plaque develops from deposits of lipids, cholesterol, and other substances. The narrowing arteries struggle to deliver sufficient oxygen to organs. This can manifest as coronary heart disease, potentially leading to heart failure; cerebrovascular disease, which inc…	动脉粥样硬化性心血管疾病（ASCVD）是以全身性动脉粥样硬化为病理基础的一组循环系统疾病。动脉粥样硬化的发展是一个漫长的过程，从早期的脂质条纹到成熟的纤维斑块，最终可能演变为复杂的复合病变。 这些血管病变会引起相应的器官功能障碍：心脏缺血表现为心绞痛或心肌梗死；脑缺血导致卒中或短暂性脑缺血发作；肢体缺血引起间歇性跛行或坏疽；肾动脉狭窄则可引发难治性高血压。 该疾病的发生受到多重因素影响，包括遗传易感性、年龄增长等固有因素，以及吸烟、不健康饮食、缺乏体力活动、精神压力等可改变因素。对这些危险因素进行系统评估和有效干预，是ASCVD一级预防和二级预防的关键环节。
2.How atherosclerotic cardiovascular disease (ASCVD) develops？	2.动脉粥样硬化性心血管疾病（ASCVD）是如何发展的？	Atherosclerotic cardiovascular disease (ASCVD) develops over time through a complex process involving various factors. Here's a simplified overview of how it typically progresses: 1. Endothelial Dysfunction: It often begins with damage or dysfunction to the endothelial cells lining the inner walls of arteries. This damage can be caused by factors like high blood pressure, smoking, high cholestero…	动脉粥样硬化性心血管疾病（ASCVD）是一种慢性疾病，主要由血管内壁的动脉粥样硬化斑块形成引起。以下是ASCVD发生的一般过程： 1. 动脉损伤： ASCVD通常开始于动脉内皮细胞的损伤，这可能是由于高血压、高胆固醇、糖尿病或吸烟等危险因素引起的。 2. 炎症和脂质积累： 受损的内皮细胞会释放化学信号，引起炎症反应。在炎症的影响下，低密度脂蛋白（LDL）胆固醇会渗透到动脉壁中，并在那里沉积。这些沉积物最终形成了称为动脉粥样斑块的结构。 3. 斑块形成： 随着时间的推移，动脉壁中的斑块变得越来越大，其中包括脂质、胆固醇、钙和其他细胞成分。这些斑块可以逐渐增长，并最终狭窄或阻塞动脉。 4. 血栓形成： 在动脉狭窄或破裂的地方，血液中的血小板可能会聚集并形成血栓。这种血栓可以进一步堵塞动脉，导致心肌梗死、中风或其他心血管事件。 综上所述，ASCVD的发生是一个复杂的过程，涉及多种因素的相互作用…	Atherosclerotic cardiovascular disease (ASCVD) evolves gradually through a multifaceted biological process. It typically starts with injury to the endothelium, the delicate lining of blood vessels. This damage may result from elevated blood pressure, tobacco exposure, hyperglycemia, or dyslipidemia. Once the endothelial barrier is compromised, low-density lipoprotein (LDL) particles infiltrate th…	动脉粥样硬化性心血管疾病（ASCVD）的发展是一个多因素参与的渐进过程。其病理机制主要包括以下几个阶段： 首先，血管内皮功能出现障碍。长期暴露于高血压、血糖异常或烟草有害物质等危险因素下，动脉内壁的保护功能受损，通透性增加。 随后，脂质浸润与炎症反应被激活。血液中的低密度脂蛋白穿过受损内皮进入内膜下层，被氧化修饰后触发单核细胞趋化，转化为巨噬细胞并吞噬脂质形成泡沫细胞，逐渐形成脂质条纹。 接着，纤维斑块逐步成熟。平滑肌细胞向内膜迁移并分泌胶原纤维，形成纤维帽覆盖在脂质核心之上，斑块体积增大可造成管腔狭窄，影响血液供应。 最后，斑块失稳可能引发急性事件。在血流剪切力或炎症作用下，纤维帽可能破裂，暴露的脂质核心促使血小板聚集和血栓形成，最终导致急性心肌缺血或脑梗死等严重临床结局。 因此，ASCVD的防治需采取综合策略，包括控制三高、戒烟限酒、合理膳食及规律运动，以延缓疾病进展。	The pathogenesis of atherosclerotic cardiovascular disease (ASCVD) involves a sequence of events that unfold over years. It begins with endothelial cell dysfunction, often triggered by chronic exposure to harmful stimuli such as hypertension, smoking, elevated cholesterol, or insulin resistance. This dysfunction allows LDL cholesterol to seep into the subendothelial space, where it becomes oxidiz…	动脉粥样硬化性心血管疾病（ASCVD）的病理演变包含多个相互关联的环节： 初始阶段为内皮功能障碍。在机械应力（如高血压）或代谢异常（如胰岛素抵抗）持续刺激下，血管内皮细胞间连接松散，粘附分子表达增加。 继而发生脂质沉积与先天免疫应答。渗透至内膜的ApoB脂蛋白被滞留并氧化，通过模式识别受体激活巨噬细胞和树突状细胞，形成慢性炎症环境，加速泡沫细胞聚集。 随后进入斑块重构期。细胞外基质合成与降解失衡，胶原沉积与钙化现象交替出现，部分斑块发展为易损性病变，其特征为薄纤维帽伴大脂质核心。 终末阶段表现为临床事件触发。斑块糜烂或破裂后，组织因子暴露激活凝血 cascade，腔内血栓形成造成血管急性闭塞，引发器官梗死。 该疾病的一级预防重点在于早期干预代谢指标，二级预防需强化抗血小板及降脂治疗，同时注重心理社会因素管理。	Atherosclerotic cardiovascular disease (ASCVD) is a chronic condition marked by the gradual buildup of plaques within arterial walls. The process typically starts with damage to the endothelium, the inner lining of arteries, caused by factors such as elevated blood pressure, tobacco use, high lipid levels, or metabolic disorders. This damage facilitates the entry of LDL cholesterol into the arter…	ASCVD的发病机制可概括为四个渐进过程： 动脉壁屏障受损是始动环节。遗传易感性结合环境因素（如空气污染物）可破坏内皮糖萼完整性，增强血管通透性，促进炎性细胞浸润。 脂蛋白滞留与先天免疫激活构成关键步骤。被血管蛋白聚糖捕获的LDL颗粒发生氧化修饰，触发TLR4-NFκB信号通路，促进单核细胞分化为M1型巨噬细胞，形成脂质核心。 病变进展涉及血管重构。平滑肌细胞表型转换导致纤维帽结构改变，新生血管长入斑块内部增加出血风险，微钙化灶逐步融合成钙化结节。 急性并发症源于血流动力学改变。狭窄部位形成的湍流会损伤血小板，促使P-选择素表达增高，纤维蛋白原交联形成网络，最终造成血管完全闭塞。 防控措施需个体化制定，除传统危险因素控制外，还应关注睡眠呼吸暂停综合征等非传统风险，实施全程健康管理。	The development of atherosclerotic cardiovascular disease (ASCVD) is a prolonged and intricate process. It often begins with endothelial injury, which compromises the protective function of the arterial lining. This injury may stem from persistent hypertension, smoking, dyslipidemia, or diabetes. Following endothelial disruption, LDL cholesterol infiltrates the vessel wall and becomes oxidized. T…	该慢性血管病变的发展经历四个阶段： 启动因素为内皮应激反应。在振荡型血流剪切力区域（如血管分叉处），内皮细胞自噬功能受损，线粒体活性氧产生增加，促进早期动脉粥样硬化。 核心过程包含脂毒性应答。修饰后的脂蛋白通过清道夫受体被大量吞噬，超出细胞清除能力后引发凋亡，释放基质金属蛋白酶削弱纤维帽稳定性。 形态学改变包括正性重构与负性重构。外向性生长可暂时维持管腔面积，但斑块负荷持续增加；内向性生长则直接导致管腔狭窄，引发缺血症状。 临床终点取决于斑块稳定性。富含巨噬细胞的易损斑块在蛋白酶作用下发生破裂，而钙化结节型病变主要通过机械性梗阻引发症状。 现代防治策略强调多重危险因素协同控制，包括使用他汀类药物稳定斑块、抗炎治疗靶向干预炎症通路，以及血运重建改善组织灌注。	Atherosclerotic cardiovascular disease (ASCVD) is a condition characterized by the hardening and narrowing of the arteries due to the buildup of plaques. These plaques are made up of fat, cholesterol, calcium, and other substances found in the blood. The development of ASCVD is a complex process, generally spanning many years and involving multiple steps: 1. Endothelial Dysfunction The endotheliu…	动脉粥样硬化性心血管疾病（Atherosclerotic Cardiovascular Disease, ASCVD）是一种严重影响全球人口健康的疾病，它包括心脏病、中风和其他心血管疾病，其发病机理涉及多个阶段： 1. 动脉内皮损伤： - 动脉粥样硬化开始于动脉内皮细胞的损伤。内皮细胞是血管最内层的细胞，正常情况下它们能保持血管通畅和调节血流。 - 内皮损伤可能由多种因素引起，包括高血压、高胆固醇、吸烟、糖尿病以及炎症反应等。 2. 脂质积累与泡沫细胞形成： - 当内皮层受损后，低密度脂蛋白（LDL）等脂质会渗透进入动脉壁。 - LDL在动脉壁中氧化后会吸引白细胞（特别是单核细胞）进入，这些单核细胞转变为巨噬细胞，并吞噬氧化LDL，形成泡沫细胞。 - 泡沫细胞积累形成斑块的初期结构，即“脂肪条纹”。 3. 斑块发展： - 随着时间的推移，斑块内部继续积累脂质、细胞残骸、钙化物及纤维组织，…	Step 1: The Insult - Endothelial Dysfunction What Happens: It all starts with damage to the endothelium, the smooth, delicate inner lining of your arteries. Think of it as the "Teflon" coating that keeps things running smoothly. Causes of Damage (The Risk Factors): High Blood Pressure: The constant high force of blood is like a firehose hitting a delicate surface. High LDL ("Bad") Cholesterol: El…	这是一个关于动脉粥样硬化性心血管疾病（ASCVD）如何发生和发展的详细解释。 动脉粥样硬化性心血管疾病（ASCVD）是如何发生的？ 动脉粥样硬化是一个缓慢、复杂且长期的病理过程，通常始于青少年时期，并在中老年时期出现临床症状。其核心是动脉内膜下脂质沉积、炎症反应和纤维增生，最终形成动脉粥样硬化斑块，导致血管狭窄或闭塞。 整个过程可以概括为以下几个关键阶段： 第一阶段：起始与内皮功能损伤 起点： 健康的动脉内膜是光滑、完整的。这个过程始于动脉内膜（最内层）的功能性损伤。 损伤因素： 高血压的血流冲击、高血糖、吸烟中的有害物质、高水平的“坏”胆固醇（低密度脂蛋白胆固醇，LDL-C）等。 后果： 受损的内皮细胞变得“通透性增加”，更像一个筛子，允许LDL-C等脂质颗粒渗透到内膜下层。同时，内皮细胞会表达更多的黏附分子，像“胶水”一样吸引血液中的免疫细胞（主要是单核细胞）。 第二阶段：脂质条纹与…	ASCVD develops when a waxy substance called plaque (made of cholesterol, fat, calcium, and other substances) builds up inside your arteries. This process, called atherosclerosis, is slow and complex, taking decades. It narrows the arteries, making them stiff and restricting blood flow. If a plaque ruptures, it can cause a sudden blockage, leading to a heart attack or stroke. The Step-by-Step Deve…	ASCVD的发生是一个漫长而复杂的过程，可以比喻成一场在您血管壁内持续多年的“无声风暴”。它主要包括以下几个关键步骤： 第一步：内皮损伤——故事的开始 什么是内皮？ 动脉血管的内壁有一层非常光滑、纤薄的内皮细胞层，它像一层“特氟龙”不粘涂层，保持血管的通畅和健康。 如何损伤？ 多种危险因素会持续损害这层内皮，例如： 高血压： 血流冲击力过大。 高胆固醇（特别是“坏”的LDL-C）： 血液中脂质含量过高。 吸烟： 烟草中的化学物质直接毒害内皮细胞。 糖尿病： 高血糖导致内皮细胞功能紊乱。 炎症和衰老等。 后果： 内皮一旦受损，就变得不再“光滑”，更像一块“粘扣”，使得脂质等物质容易附着和渗透。 第二步：脂质沉积与“泡沫细胞”形成 脂质入侵： 血液中过多的“坏”胆固醇（低密度脂蛋白胆固醇，LDL-C）会通过受损的内皮渗透到血管内壁下层。 被氧化： 进入内皮下层的LDL-C会被氧化，变得更具“…	Atherosclerosis is a chronic inflammatory disease of the medium and large arteries. It's not simply a "pipe clogging" from cholesterol buildup. Instead, it's a complex, slow process where fatty deposits, cholesterol, calcium, and other substances form plaques within the artery wall, which can restrict blood flow and cause complications like heart attacks and strokes. The Step-by-Step Development …	ASCVD的发生是一个缓慢、渐进的过程，通常始于青年时期，经过数十年的发展，在中老年时期引发临床症状。其核心是动脉粥样硬化，即在动脉血管内壁上形成像“粥”一样的斑块。这个过程可以概括为以下几个关键步骤： 第一步：内皮损伤——启动开关 什么是内皮？ 血管内壁有一层薄薄的内皮细胞，它像一层光滑的“衬里”，负责维持血管的正常舒张和收缩，防止血液凝固和有害物质入侵。 为何损伤？ 多种危险因素会持续损伤这层内皮，包括： 高血压： 血流冲击力过大。 高胆固醇（尤其是LDL-C，“坏胆固醇”）： 对内皮有毒性作用。 吸烟： 烟草中的化学物质直接毒害内皮细胞。 糖尿病/胰岛素抵抗： 高血糖导致体内产生更多糖基化终末产物，损害内皮。 炎症、肥胖、遗传因素等。 后果： 内皮受损后变得“粗糙”，通透性增加，就像墙壁出现了裂缝，为后续病变打开了大门。 第二步：脂质沉积与“坏胆固醇”氧化 血液中高水平的低密度脂蛋…	Atherosclerotic Cardiovascular Disease (ASCVD) is a chronic, progressive condition where arteries become narrowed and hardened due to the buildup of fatty deposits called plaques. It's not a sudden event but a slow process that often begins in youth and develops over decades. The core problem is endothelial dysfunction, which triggers a complex inflammatory response. The Step-by-Step Development …	动脉粥样硬化性心血管疾病（ASCVD）是如何发生的？ 动脉粥样硬化是一个缓慢而复杂的疾病过程，可以持续数十年。它通常被比喻为水管中生锈和积垢的过程，但其本质是血管壁内发生的一场“炎症性战争”。其发展主要分为以下几个关键阶段： 第一阶段：起始与内皮功能障碍 健康的动脉：血管内壁有一层光滑的内皮细胞，像一层“不粘涂层”，保持血管的舒张和血液的顺畅流动。 危险因素攻击：当存在高血压、高血糖、高血脂（特别是“坏”胆固醇LDL-C）、吸烟等危险因素时，会持续损伤这层内皮细胞。 功能失调：受损的内皮细胞变得“粘稠”，通透性增加。这使得原本不易进入血管壁的“坏”胆固醇（LDL-C）能够渗透并沉积在内皮下层。 这一步可以看作是战争的“导火索”。 第二阶段：脂质条纹与泡沫细胞形成 胆固醇氧化：进入血管壁的“坏”胆固醇会被氧化修饰，变成“氧化型LDL”。 炎症反应启动：身体将氧化型LDL视为“异物”，启动免…	Atherosclerotic cardiovascular disease (ASCVD) is a gradual process that unfolds over years. It all starts with damage to the inner lining of your arteries, called the endothelium. This damage can be caused by various factors, including: High levels of LDL cholesterol, often referred to as "bad" cholesterol High blood pressure Diabetes Smoking Obesity Chronic inflammation When the endothelium is …	动脉粥样硬化性心血管疾病（ASCVD）是一种慢性疾病，会导致动脉壁斑块积聚。这些斑块会使动脉狭窄或阻塞，减少流向心脏、大脑和其他器官的血液流量。斑块破裂或破裂会导致血栓形成，阻断血液流动并可能导致心脏病发作或中风。 动脉粥样硬化 是 ASCVD 的根本原因。动脉粥样硬化是一种动脉壁的炎症和硬化。它始于斑块的形成，斑块是由脂肪、胆固醇和其他物质在动脉内壁堆积而成的。随着时间的推移，斑块会长大并硬化。它们可能会破裂或破裂，释放出可引起血栓形成的物质。血栓会阻断血液流动，并可能导致心脏病发作或中风。 ASCVD 是一种严重的疾病，但可以预防和治疗。通过改变生活方式和服用药物，可以降低患 ASCVD 的风险并改善病情。	Atherosclerotic cardiovascular disease (ASCVD) develops through a complex, multi-stage process that begins with endothelial dysfunction. The inner arterial lining becomes permeable due to injury from risk factors like hypertension, smoking, or high cholesterol. This permeability allows low-density lipoprotein (LDL) particles to infiltrate the arterial wall and undergo oxidation. The body's immune…	动脉粥样硬化性心血管疾病（ASCVD）的发展是一个涉及多环节的渐进过程。其起始阶段通常表现为血管内皮功能受损，这种损伤可能由高血压、糖尿病、吸烟或血脂异常等因素引发。 在血管内皮受损的基础上，血液中的低密度脂蛋白胆固醇得以进入血管内皮下层并发生氧化修饰。这一过程触发了单核细胞向血管壁的迁移，这些细胞随后转化为巨噬细胞并大量吞噬氧化的脂质，最终形成泡沫细胞，构成早期的动脉粥样硬化病变——脂质条纹。 随着病程进展，平滑肌细胞从血管中层向内膜迁移并大量增殖，同时产生丰富的细胞外基质，形成覆盖在脂质核心上方的纤维帽。这种成熟的动脉粥样硬化斑块会逐渐造成血管腔狭窄，影响血液供应。不稳定的斑块可能发生破裂，引发血小板聚集和血栓形成，导致急性心血管事件。	The development of ASCVD represents a chronic inflammatory response to endothelial injury that evolves over decades. Initial damage to the arterial endothelium can result from various insults, including elevated blood pressure, diabetes, tobacco smoke, or high cholesterol levels. Once the endothelial barrier is compromised, circulating lipids, particularly LDL cholesterol, accumulate in the suben…	ASCVD的形成与发展是一个漫长的病理演变过程。该过程始于血管内皮的损伤，多种危险因素如高血压的机械冲击、吸烟的化学刺激或高血糖的代谢影响都可能造成这种初始损伤。 内皮屏障功能受损后，循环血液中的脂质成分，特别是低密度脂蛋白，会渗透到血管内皮下并发生氧化。氧化的脂质激活了局部的炎症反应，吸引单核细胞进入血管壁并分化为巨噬细胞。这些细胞通过清道夫受体大量摄取氧化的脂质，转变为充满脂滴的泡沫细胞。 随着病变发展，平滑肌细胞迁移至内膜并分泌胶原等细胞外基质，形成覆盖脂质核心的纤维帽。这种结构构成了典型的动脉粥样硬化斑块。斑块可能逐渐增大导致管腔狭窄，也可能因纤维帽破裂引发血栓形成，造成急性血管阻塞。	ASCVD progression involves a sequence of pathological changes within arterial walls. The process initiates with endothelial damage caused by cardiovascular risk factors, which increases the adhesion of inflammatory cells and permeability to lipoproteins. As LDL cholesterol particles penetrate the damaged endothelium, they become oxidized and trigger a local inflammatory reaction. This attracts mo…	ASCVD的发展遵循一个多阶段的演进模式。初始阶段表现为内皮功能障碍，这与血脂异常、高血压、吸烟和胰岛素抵抗等危险因素密切相关。受损的内皮细胞增加了对脂蛋白的通透性。 进入内膜的低密度脂蛋白经历氧化修饰，触发了慢性炎症反应。单核细胞被招募到病变部位并转化为巨噬细胞，后者通过吞噬氧化的脂质转变为泡沫细胞。这些细胞的聚集形成了动脉粥样硬化的早期标志——脂质条纹。 进展期病变以平滑肌细胞迁移和纤维化为特征，形成典型的纤维粥样斑块。斑块核心由脂质和坏死细胞碎片组成，表面覆盖纤维帽。斑块的稳定性决定其临床后果：稳定斑块引起渐进性管腔狭窄；不稳定斑块则容易破裂，诱发急性血栓形成和血管事件。	The pathogenesis of ASCVD follows a well-defined pathway beginning with endothelial injury from chronic exposure to cardiovascular risk factors. This compromised endothelial integrity permits the accumulation of apolipoprotein B-containing lipoproteins within the arterial intima. Subsequent oxidation of these trapped lipids initiates a chronic inflammatory response characterized by the recruitmen…	ASCVD的病理发展是一个动态的、多因素参与的过程。起始环节是各种危险因素导致的内皮细胞损伤和功能紊乱，这为动脉粥样硬化的发生创造了条件。 在受损的血管区域，低密度脂蛋白胆固醇渗透到内皮下空间并被氧化。氧化的脂质启动了炎症级联反应，吸引循环中的单核细胞进入血管壁。这些细胞分化为巨噬细胞后大量摄取修饰的脂蛋白，形成充满脂质的泡沫细胞，构成早期的动脉粥样硬化病变。 随着病程延长，病变区域出现平滑肌细胞增殖和细胞外基质沉积，形成覆盖脂质核心的纤维帽。成熟的斑块可能通过两种途径引发临床症状：一是斑块体积增大导致血管显著狭窄；二是斑块破裂引发血小板聚集和血栓形成，造成急性血管阻塞。
3.What diseases does ASCVD specifically include?	3. ASCVD具体包括哪些疾病？	ASCVD, or atherosclerotic cardiovascular disease, encompasses a range of conditions that involve the narrowing or blockage of blood vessels due to the buildup of plaque. This can lead to various cardiovascular diseases, including: 1. Coronary artery disease (CAD): Atherosclerosis affecting the arteries that supply blood to the heart muscle. 2. Peripheral artery disease (PAD): Atherosclerosis affe…	ASCVD是指动脉粥样硬化性心血管疾病（Atherosclerotic Cardiovascular Disease），是一种心血管疾病的总称，具体包括以下几种疾病： 1. 冠状动脉疾病（Coronary Artery Disease，CAD）：包括心绞痛、心肌梗死等。 2. 脑动脉疾病（Cerebrovascular Disease）：包括缺血性卒中、脑血管狭窄等。 3. 外周动脉疾病（Peripheral Artery Disease，PAD）：包括下肢动脉闭塞症、颈动脉狭窄等。 4. 动脉疾病相关的心衰（Heart Failure）：心脏因动脉粥样硬化导致的功能障碍而引起的心衰。	Atherosclerotic cardiovascular disease (ASCVD) refers to a spectrum of disorders caused by the accumulation of fatty deposits, or plaque, within arterial walls. This process, known as atherosclerosis, impairs blood flow and can result in several serious conditions. Coronary artery disease arises when the coronary arteries are narrowed, reducing oxygen delivery to the heart. Peripheral artery dise…	ASCVD全称为动脉粥样硬化性心血管疾病，主要涵盖以下类型： 冠心病：包含稳定性心绞痛、急性冠脉综合征及心肌梗死等临床表现。 脑血管病变：涉及短暂性脑缺血发作、脑梗死及症状性颈动脉斑块形成。 外周血管病变：表现为间歇性跛行、下肢静息痛及严重缺血导致的组织坏死。 动脉源性心力衰竭：因长期心肌缺血或梗死后的心室重构所致。	ASCVD, short for atherosclerotic cardiovascular disease, encompasses a group of conditions linked to plaque accumulation in arteries. This buildup restricts blood flow and can affect various vascular territories. In coronary artery disease, the heart’s own blood supply is compromised, increasing the risk of myocardial infarction. Peripheral artery disease involves the narrowing of arteries in the…	动脉粥样硬化性心血管疾病（ASCVD）主要包括： 冠状动脉病变：如稳定性冠心病、急性心肌梗死和缺血性心肌病。 脑动脉病变：包括脑血栓形成、腔隙性梗死及症状性颅内动脉狭窄。 肢体动脉病变：常见肾动脉狭窄、肠系膜动脉缺血及下肢动脉硬化闭塞。 心血管并发症：由于冠状动脉长期供血不足引发的心力衰竭。	Atherosclerotic cardiovascular disease (ASCVD) is a term that describes conditions resulting from plaque buildup in arterial walls. This process can obstruct blood flow and affect multiple organ systems. Coronary artery disease occurs when the arteries supplying the heart become narrowed, potentially causing angina or heart attacks. Peripheral artery disease affects circulation in the legs and ar…	ASCVD作为动脉粥样硬化引起的心脑血管疾病统称，具体分为： 心脏冠状动脉疾病：涵盖无症状心肌缺血、不稳定性心绞痛和心肌梗死。 颅内与颅外动脉疾病：包括脑栓塞、椎基底动脉供血不足及颈动脉斑块。 外周循环疾病：涉及上肢动脉闭塞、肠系膜动脉狭窄及下肢坏疽等表现。 缺血性心肌病变：因心肌长期缺血导致心室功能受损的慢性心力衰竭。	ASCVD stands for atherosclerotic cardiovascular disease, a collective term for illnesses caused by arterial plaque accumulation. This condition disrupts normal blood circulation and can manifest in several ways. Coronary artery disease involves the heart’s arteries and may lead to chest pain or myocardial infarction. Peripheral artery disease affects vessels in the limbs, often causing claudicati…	动脉粥样硬化性心血管疾病（ASCVD）的临床分类包括： 冠脉疾病谱系：从稳定型心绞痛到ST段抬高型心肌梗死的系列病变。 脑血管疾病组：涵盖动脉粥样硬化性脑卒中、血管性痴呆及颈动脉夹层。 外周循环障碍：包括主髂动脉闭塞、腘动脉陷迫综合征及临界肢端缺血。 心功能不全：由于多支血管病变导致缺血性心肌病进展为心力衰竭。	ASCVD, or Atherosclerotic Cardiovascular Disease, specifically refers to conditions caused by atherosclerosis, which is the hardening and narrowing of the arteries due to plaque buildup. This plaque is made up of fat, cholesterol, calcium, and other substances found in the blood. The diseases included under the ASCVD umbrella primarily involve the heart and blood vessels, and they include: 1. Cor…	ASCVD，即动脉粥样硬化性心血管疾病（Atherosclerotic Cardiovascular Disease），是一组由动脉粥样硬化引起的疾病的总称。动脉粥样硬化是动脉内壁积聚脂肪、胆固醇等物质形成斑块的过程，这些斑块会逐渐硬化并缩窄动脉，最终可能导致血流受阻。具体包括以下几种主要的心血管疾病： 1. 冠状动脉心脏病（Coronary Heart Disease, CHD）: - 包括心绞痛（Angina）、心肌梗死（Myocardial Infarction）等。这些病症是由于冠状动脉（供应心脏的血管）的粥样硬化导致血流减少。 2. 脑血管疾病： - 包括缺血性中风（Ischemic Stroke）、短暂性脑缺血发作（Transient Ischemic Attack, TIA）等。这些是由供血脑的动脉发生粥样硬化，进而引起的脑部血流供应不足。 3. 外周动脉病（Periphe…	ASCVD stands for Atherosclerotic Cardiovascular Disease. It is not a single disease, but rather an umbrella term for a group of diseases caused by the same underlying condition: atherosclerosis. Atherosclerosis is the buildup of fatty deposits called plaques inside the arteries. These plaques are made of cholesterol, fatty substances, cellular waste, calcium, and fibrin. When these plaques build …	ASCVD（动脉粥样硬化性心血管疾病）特指由动脉粥样硬化导致的一组心血管疾病。 具体来说，ASCVD主要包括以下几类疾病： 1. 冠心病：这是ASCVD最常见的形式。 急性冠脉综合征：包括不稳定性心绞痛和心肌梗死（心脏病发作）。 稳定性心绞痛。 由动脉粥样硬化导致的心肌缺血。 2. 脑血管病：主要指影响大脑血管的疾病。 缺血性脑卒中（即“脑梗塞”）：由于脑部动脉堵塞导致。 短暂性脑缺血发作（俗称“小中风”）。 3. 外周动脉疾病：指心脏和大脑以外的动脉发生粥样硬化。 通常影响下肢动脉，可能导致行走时腿痛（间歇性跛行），严重时可导致组织坏死。 一个非常重要的概念是：有症状的ASCVD 在临床诊断和治疗中，医生通常将 “有症状的ASCVD” 定义为： 急性冠脉综合征 心肌梗死病史 稳定性或不稳定性心绞痛 冠状动脉或其他动脉的血运重建（如支架植入或搭桥手术） 缺血性脑卒中 短暂性脑缺血发作 外…	ASCVD stands for Atherosclerotic Cardiovascular Disease. It is not a single disease, but rather an umbrella term for a group of diseases caused by atherosclerosis. Atherosclerosis is the underlying process where plaque (made of fat, cholesterol, calcium, and other substances) builds up inside the arteries, making them hard and narrow. This restricts blood flow and can lead to blockages. Here are …	ASCVD（动脉粥样硬化性心血管疾病）特指由动脉粥样硬化导致的一组心血管疾病。 具体来说，ASCVD主要包括以下几类疾病： 1. 冠心病：这是ASCVD最常见的形式。 急性冠脉综合征：包括不稳定性心绞痛和心肌梗死（心脏病发作）。 稳定性心绞痛。 由动脉粥样硬化导致的心肌缺血。 2. 脑血管病：主要指影响大脑血管的疾病。 缺血性脑卒中（即“脑梗塞”）：由于脑部动脉堵塞导致。 短暂性脑缺血发作（俗称“小中风”）。 3. 外周动脉疾病：指心脏和大脑以外的动脉发生粥样硬化。 通常影响下肢动脉，可能导致行走时腿痛（间歇性跛行），严重时可导致组织坏死。 一个非常重要的概念是：有症状的ASCVD 在临床诊断和治疗中，医生通常将 “有症状的ASCVD” 定义为： 急性冠脉综合征 心肌梗死病史 稳定性或不稳定性心绞痛 冠状动脉或其他动脉的血运重建（如支架植入或搭桥手术） 缺血性脑卒中 短暂性脑缺血发作 外…	ASCVD stands for Atherosclerotic Cardiovascular Disease. It is not a single disease, but rather an umbrella term for a group of diseases caused by atherosclerosis. Atherosclerosis is the underlying process where plaque (made of fat, cholesterol, calcium, and other substances) builds up inside the arteries, making them hard and narrow. This restricts blood flow and can lead to blockages. Here are …	ASCVD（动脉粥样硬化性心血管疾病）特指由动脉粥样硬化导致的一组心血管疾病。 具体主要包括以下几类： 1. 冠心病：这是ASCVD最主要的表现形式。 急性冠脉综合征：包括不稳定性心绞痛和心肌梗死（心脏病发作）。 稳定性心绞痛。 因动脉粥样硬化导致的冠状动脉血运重建（例如支架植入或搭桥手术）。 2. 脑血管病：主要指由动脉粥样硬化导致的大脑供血动脉疾病。 缺血性脑卒中（俗称“脑梗塞”）。 短暂性脑缺血发作（俗称“小中风”或“一过性脑缺血”）。 3. 外周动脉疾病：指主动脉及其分支（除冠状动脉和脑血管以外的动脉）的粥样硬化疾病。 典型的症状包括间歇性跛行（行走时肢体疼痛）。 严重的肢体缺血，可能导致坏疽甚至需要截肢。 简单总结一下： ASCVD的核心是动脉粥样硬化斑块在血管内堆积，导致血管狭窄或堵塞。当它发生在心脏血管，就是冠心病；发生在大脑血管，就是脑卒中；发生在四肢血管，就是外周动脉疾…	ASCVD stands for Atherosclerotic Cardiovascular Disease. It is not a single disease, but rather an umbrella term for a group of diseases caused by atherosclerosis. Atherosclerosis is the underlying process where plaque (made of fat, cholesterol, calcium, and other substances) builds up inside the arteries. This plaque hardens and narrows the arteries, restricting blood flow. A piece of plaque can…	ASCVD 特指以下一系列由动脉粥样硬化导致的特定心血管疾病： ASCVD 特指的疾病主要包括： 1. 急性冠脉综合征 不稳定性心绞痛：一种不稳定的心绞痛，是心肌梗死的先兆。 心肌梗死：俗称“心脏病发作”，因冠状动脉阻塞导致心肌缺血坏死。 2. 稳定性冠心病 慢性心肌缺血综合征：包括由于动脉粥样硬化导致的稳定性心绞痛、缺血性心肌病等。 3. 冠状动脉血运重建术后 指接受过冠状动脉介入治疗 或冠状动脉旁路移植术 的患者。 4. 其他动脉的动脉粥样硬化性疾病 外周动脉疾病：指冠状动脉以外的动脉（如腿部动脉）因粥样硬化导致的狭窄或闭塞。 动脉粥样硬化性肾动脉狭窄。 颈动脉粥样硬化性疾病（通常指有症状的或导致严重狭窄的情况）。 简单来说，ASCVD 的核心是： 那些因为动脉血管壁内形成粥样硬化斑块，导致血管狭窄、堵塞，从而引发缺血事件的疾病。 需要注意的是，ASCVD 不包括 由其他明确原因（如…	Atherosclerotic cardiovascular disease (ASCVD) is an umbrella term for several conditions caused by a buildup of fatty plaque in the arteries. This plaque narrows the arteries, reducing blood flow to the heart, brain, and other organs. Here are the specific diseases included in ASCVD: Coronary artery disease (CAD): This is the most common type of ASCVD. It occurs when plaque narrows the coronary …	动脉粥样硬化性心血管疾病（ASCVD）是指由动脉粥样硬化斑块引起的各种心血管疾病。动脉粥样硬化斑块是由脂肪、胆固醇和其他物质堆积在动脉壁上形成的斑块。这些斑块会导致动脉狭窄或堵塞，从而减少流向心脏和大脑的血液流量。 ASCVD包括以下几种疾病： 冠状动脉疾病（CAD）：CAD是ASCVD最常见的一种类型。它是指冠状动脉（为心脏供血的动脉）狭窄或堵塞。CAD可导致心绞痛、心肌梗死（心脏病发作）甚至死亡。 缺血性卒中：缺血性卒中是指由于流向大脑的血液减少而导致的脑损伤。缺血性卒中可引起中风、瘫痪甚至死亡。 外周动脉疾病（PAD）：PAD是指腿部或手臂动脉狭窄或堵塞。PAD可引起疼痛、跛行甚至坏疽。	Atherosclerotic cardiovascular disease (ASCVD) specifically encompasses several conditions where arterial plaque accumulation causes significant health problems. These diseases share the same underlying pathological process of atherosclerosis. The primary conditions include coronary artery disease, which affects the heart's blood vessels and can lead to heart attacks. Cerebrovascular disease invo…	动脉粥样硬化性心血管疾病（ASCVD）在临床上主要包括以下几类疾病： 冠状动脉疾病是最常见的表现形式，主要影响心脏的血液供应，可表现为稳定型心绞痛、急性冠状动脉综合征（包括不稳定性心绞痛和心肌梗死）。这类疾病是由于冠状动脉发生粥样硬化性狭窄或闭塞所致。 脑血管疾病是另一重要类型，主要包括因动脉粥样硬化导致的缺血性脑卒中及短暂性脑缺血发作。这些疾病的发生与颈动脉、椎动脉及颅内动脉的粥样硬化病变密切相关。 外周动脉疾病则主要影响四肢的血液循环，以下肢动脉病变最为常见，患者常出现间歇性跛行、静息痛等症状。严重者可导致肢体坏疽，甚至需要截肢。 此外，动脉粥样硬化还可累及肾动脉，引起肾血管性高血压和缺血性肾病；影响肠系膜动脉，导致肠缺血等严重后果。	ASCVD comprises specific medical conditions resulting from atherosclerotic plaque buildup in different vascular territories. The core diseases in this category share the common mechanism of arterial narrowing and plaque complications. Coronary heart disease develops when plaque accumulates in the arteries nourishing the heart muscle. Cerebral vascular disease includes conditions where brain arter…	ASCVD的疾病谱系主要涵盖以下临床类型： 冠心病是其中最具代表性的疾病，包括慢性冠脉综合征和急性冠脉综合征。其病理基础是冠状动脉粥样硬化导致心肌供血不足。 缺血性脑血管病是重要的组成部分，包括动脉粥样硬化性脑梗死和短暂性脑缺血发作。这些疾病与头颈部大中动脉的粥样硬化病变直接相关。 外周动脉疾病主要表现为下肢动脉粥样硬化引起的缺血症状，从早期的间歇性跛行到晚期的严重静息痛和组织坏死。上肢动脉受累相对少见。 其他重要类型还包括肾动脉粥样硬化性疾病，可导致肾性高血压和肾功能不全；以及主动脉粥样硬化，可能并发动脉瘤样扩张或血栓形成。	The term ASCVD specifically refers to a collection of vascular disorders caused by progressive atherosclerosis. These conditions are characterized by plaque-mediated arterial obstruction in various anatomical locations. Key diseases include coronary artery disease, which compromises blood flow to cardiac tissue. Cerebrovascular disease encompasses carotid and intracranial atherosclerosis that can…	ASCVD的临床范畴主要包括以下疾病类型： 冠状动脉粥样硬化性心脏病是最主要的表现形式，涵盖稳定型心绞痛、不稳定性心绞痛、心肌梗死等不同临床阶段。 脑动脉粥样硬化性疾病包括动脉粥样硬化性血栓性脑梗死和短暂性脑缺血发作，这些都与颅内外动脉的粥样硬化斑块密切相关。 症状性外周动脉疾病通常表现为下肢动脉闭塞性病变，其特征性症状是运动诱发的肢体疼痛（间歇性跛行）和晚期出现的静息痛。 此外，临床上也将在重要血管区域发生的动脉粥样硬化性疾病纳入ASCVD范畴，如导致高血压的肾动脉狭窄、引起肠缺血的肠系膜动脉硬化等。	ASCVD includes several specific conditions where atherosclerotic plaque develops in different arterial systems. These diseases share the common feature of luminal narrowing due to chronic plaque accumulation. The major conditions comprise coronary artery disease affecting heart circulation, carotid artery disease impacting brain blood supply, and peripheral arterial disease involving limb vessels…	ASCVD的疾病范围主要包括以下临床实体： 冠状动脉疾病是最核心的组成部分，表现为从稳定型心绞痛到急性心肌梗死等一系列缺血性心脏病。 脑血管动脉粥样硬化疾病主要包括动脉粥样硬化性缺血性脑卒中和短暂性脑缺血发作，这些与颈动脉、椎动脉等头颈部供血动脉的粥样硬化直接相关。 症状性外周动脉疾病以下肢动脉硬化闭塞症最为常见，其特征性表现为间歇性跛行和严重的肢体缺血症状。 其他重要类型还包括肾动脉粥样硬化性狭窄，可能引发难治性高血压和肾功能损害；以及主动脉与主要分支血管的粥样硬化性疾病，这些都可能造成相应的器官缺血表现。
4.How ASCVD affects the heart and blood vessels？	4. ASCVD如何影响心脏和血管？	ASCVD stands for Atherosclerotic Cardiovascular Disease, which is a condition caused by the buildup of plaque (cholesterol, fat, and other substances) in the arteries. Here's how ASCVD affects the heart and blood vessels: 1. Plaque Buildup: ASCVD begins with the accumulation of plaque on the inner walls of arteries. This buildup narrows the arteries, reducing blood flow to vital organs, including…	ASCVD指的是动脉粥样硬化性心血管疾病（Atherosclerotic Cardiovascular Disease），它是一种影响心脏和血管的严重疾病。ASCVD主要是由于动脉壁中的胆固醇沉积和炎症反应引起的。以下是ASCVD如何影响心脏和血管的一些主要方式： 1. 动脉粥样硬化：ASCVD的主要特征是动脉粥样硬化，这是一种动脉壁内脂质和其他物质的沉积，形成称为斑块的病变物。斑块可以逐渐增大，导致动脉狭窄和硬化，从而限制血液流动。 2. 冠状动脉疾病：ASCVD可能导致冠状动脉疾病，即冠状动脉的动脉粥样硬化。这可能导致心绞痛（胸痛）或心肌梗死，因为冠状动脉供血不足或阻塞引起心肌缺血或坏死。 3. 脑血管疾病：ASCVD也可能导致脑血管疾病，如脑血栓形成或脑血管瘤。这可能引起脑卒中，因为脑部的血液供应受到阻碍，导致脑组织缺氧和损伤。 4. 周围动脉疾病：ASCVD也可能影响其他部位的动…	Atherosclerotic Cardiovascular Disease (ASCVD) refers to a group of conditions caused by the gradual accumulation of fatty deposits, known as plaque, within arterial walls. This process impairs circulation and can affect multiple organ systems. Initially, plaque formation leads to arterial narrowing, which limits oxygen-rich blood delivery to tissues. When coronary arteries are involved, this man…	动脉粥样硬化性心血管疾病（ASCVD）是心血管系统常见疾病，其病理基础为动脉壁脂质积聚与慢性炎症反应。以下是该疾病影响心血管系统的五种主要表现： 动脉内膜发生粥样硬化病变是ASCVD的核心环节。胆固醇结晶与免疫细胞在血管内皮下层逐渐沉积，形成纤维脂质斑块。这些斑块随病程进展可发生钙化、溃疡或破裂，造成血管腔进行性狭窄，重要脏器血液灌注受限。 当病变累及冠状动脉时，可引发典型的心肌缺血症状。患者可能出现稳定型心绞痛，表现为劳力性胸骨后压榨感。若斑块突然破裂引发急性血栓形成，则会导致急性冠脉综合征，包括心肌梗死等严重心脏事件。 脑血管受累时可能表现为短暂性脑缺血发作或缺血性脑卒中。动脉粥样硬化斑块脱落形成的栓子可阻塞脑部血管，导致神经功能缺损症状，如突发偏瘫、言语障碍或意识障碍，严重时危及生命。 外周动脉疾病是ASCVD的重要表现形式。下肢动脉硬化可导致间歇性跛行，表现为行走时肢体疼痛、乏力…	ASCVD, short for Atherosclerotic Cardiovascular Disease, encompasses a spectrum of disorders stemming from plaque accumulation in the arteries. This buildup, composed of cholesterol and other substances, gradually obstructs blood flow and compromises vascular integrity. One major consequence is coronary artery disease (CAD), where restricted flow to the heart muscle can provoke angina or precipit…	ASCVD作为全身性血管疾病，其病理过程始自血管内皮功能紊乱。低密度脂蛋白胆固醇渗透至血管内膜后被氧化修饰，触发单核细胞浸润与泡沫细胞形成，这一过程构成动脉粥样硬化的始动环节。 冠状动脉粥样硬化可引起典型心肌血供障碍。初期表现为运动后心前区闷痛，随着狭窄程度加重，可能出现静息痛。斑块破裂诱发的急性血栓形成是急性心肌梗死的主要机制，可导致心肌细胞大面积坏死。 脑动脉系统受累时，颈动脉分叉处与椎动脉起始部是常见病变部位。动脉-动脉栓塞或原位血栓形成均可导致脑组织缺血，临床表现为突发性偏身感觉障碍、共济失调或视野缺损，神经功能损伤程度与缺血范围密切相关。 外周血管病变可影响多个器官系统。肠系膜动脉缺血可引起餐后腹痛、体重下降；肾动脉狭窄激活肾素-血管紧张素系统，加速高血压进展；下肢动脉病变除典型间歇性跛行外，严重时可导致肢体远端溃疡或坏疽。 慢性心血管损害最终将影响心脏泵血功能。缺血性心肌病表…	Atherosclerotic Cardiovascular Disease (ASCVD) is a chronic condition characterized by the deposition of lipid-rich plaque within arterial walls. Over time, this process narrows the vessels and impairs blood circulation, affecting various parts of the body. In the heart, ASCVD leads to coronary artery disease (CAD), which limits oxygen delivery to cardiac tissue and may cause angina or myocardial…	ASCVD的病理生理过程涉及多重机制。血管内皮屏障功能受损后，脂质微粒在内膜下沉积启动炎症级联反应，平滑肌细胞表型转化与胶原沉积共同促进动脉粥样硬化斑块形成与发展。 心脏受累主要表现为冠状动脉血流受限。稳定斑块引起固定性狭窄导致需求依赖性缺血，表现为规律发作的胸痛。不稳定斑块纤维帽破裂暴露促凝物质，引发血小板聚集与血栓形成，这是急性冠脉事件的核心病理基础。 脑血管并发症包括缺血性与出血性卒中。大脑中动脉及其分支是最常见受累部位，动脉粥样硬化斑块表面溃疡可成为血栓发源地，脱落的微栓子阻塞远端血管引发局灶性神经功能缺损。 外周循环障碍具有多发性特点。锁骨下动脉窃血综合征可导致椎基底动脉供血不足；肾动脉狭窄引起继发性醛固酮增多症；下肢动脉病变严重时出现静息痛、组织坏死，甚至需要截肢治疗。 终末期心脏改变包括泵功能衰竭与电活动紊乱。心肌瘢痕形成降低心室顺应性，左室重构导致心脏扩大、射血分数下降。…	ASCVD stands for Atherosclerotic Cardiovascular Disease, a condition driven by the gradual buildup of plaque—composed of fats, cholesterol, and cellular debris—within the arteries. This accumulation restricts blood flow and can lead to serious health issues. When coronary arteries are affected, ASCVD results in coronary artery disease (CAD), which compromises heart function and may cause chest pa…	ASCVD的疾病进程始于血管内皮功能障碍。氧化型低密度脂蛋白在动脉内膜积聚引发慢性炎症反应，单核细胞分化为巨噬细胞并吞噬脂质形成泡沫细胞，由此启动动脉粥样硬化病理过程。 冠状动脉病变的临床表现具有谱系特征。稳定型心绞痛通常由固定斑块引起血流动力学显著狭窄所致。斑块侵蚀或破裂触发的急性冠脉综合征可表现为ST段抬高型心肌梗死、非ST段抬高型心肌梗死或不稳定型心绞痛。 脑血管事件的发生与血管病变部位密切相关。大脑前循环梗死常表现为对侧偏瘫及感觉障碍，后循环缺血则引起眩晕、构音障碍等表现。脑动脉粥样硬化还可形成血流动力学分水岭区梗死，产生特征性神经功能损伤。 多血管床受累是ASCVD的典型特征。颈动脉斑块脱落导致视网膜动脉栓塞可引起单眼黑蒙；肾动脉狭窄加速高血压肾病进展；下肢动脉病变Fontaine分期II期以上患者出现功能性或组织缺损性临床表现。 慢性心肌损伤最终导致心脏重构。缺血区域心肌细胞…	Atherosclerotic Cardiovascular Disease (ASCVD) is a broad term that encompasses several conditions, all of which are characterized by the thickening and hardening of the arteries due to the buildup of fatty deposits called plaques. This process can have severe effects on the heart and blood vessels, leading to various cardiovascular diseases, including coronary artery disease (CAD), cerebrovascul…	动脉粥样硬化心血管疾病（ASCVD）是一种主要影响心脏和血管的疾病，其特征是动脉内壁积累脂肪、胆固醇和其他物质的斑块，即动脉粥样硬化斑块。这些斑块可以导致血管狭窄和硬化，进而影响血液流动，引起多种心血管问题。以下是ASCVD如何影响心脏和血管的详细解释： 1. 影响心脏： - 冠状动脉疾病（CAD）：当斑块积累在供血至心脏的冠状动脉中时，会限制心脏肌肉的血液供应。这可能导致胸痛（心绞痛）、心肌梗死（心脏攻击）或其他严重心脏问题。 - 心肌缺血和心肌梗死：斑块导致冠状动脉狭窄，减少流向心肌的氧气和养分，可能引发心肌梗死。 - 心功能障碍：长期的心肌缺血可以损害心肌功能，导致心脏泵血能力下降，进而可能发展为心力衰竭。 2. 影响血管： - 动脉硬化和狭窄：斑块的积累导致动脉壁硬化和变薄，减少了血管的弹性，使血管狭窄，降低血液流动性。 - 血压升高：由于动脉变硬，心脏需要更大的力量来泵血通过狭…	Here is a detailed breakdown of how ASCVD affects the heart and blood vessels, moving from the underlying process to the specific consequences. The Core Problem: Atherosclerosis Before discussing the effects, it's essential to understand the disease process itself. Atherosclerosis is the buildup of fatty deposits, cholesterol, calcium, and other substances (collectively called plaque) within the …	ASCVD不是一个孤立的事件，而是一种全身性的、渐进性的疾病过程。其核心问题是动脉粥样硬化——即动脉血管壁内形成斑块。 为了更好地理解，我们首先需要了解斑块的形成过程： 1. 内皮损伤：高血压、吸烟、高胆固醇、糖尿病等因素会损伤动脉光滑的内皮层。 2. 斑块形成：血液中的“坏”胆固醇（LDL-C）在损伤处聚集，被免疫细胞（如巨噬细胞）吞噬，形成“泡沫细胞”，引发炎症反应，逐渐积累成脂肪条纹，并最终发展为硬化斑块。 3. 斑块类型： 稳定斑块：有厚而坚韧的纤维帽，生长缓慢，导致动脉逐渐狭窄。 不稳定斑块（易损斑块）：有薄而脆弱的纤维帽，内部炎症活跃，极易破裂。 对血管的影响 ASCVD主要攻击将富氧血液从心脏输送到全身的动脉。 1. 血管狭窄 发生机制：斑块在动脉内壁不断堆积，使得血管腔变窄，就像水管里结了大量水垢。 后果：流向重要器官（如心脏、大脑、四肢）的血液减少，导致氧气和营养供应不…	Atherosclerotic Cardiovascular Disease (ASCVD) is not a single event but a progressive, systemic process that fundamentally damages the heart and blood vessels. Here is a detailed breakdown of how ASCVD affects these critical systems. The Core Problem: Atherosclerosis First, it's essential to understand the underlying process: atherosclerosis. This is the buildup of fatty deposits called plaques …	ASCVD 不是一个独立的事件，而是一个渐进性的、全身性的病理过程，它会从根本上损害心脏和血管系统。 其核心问题是 动脉粥样硬化：这是指脂肪物质（称为粥样斑块）在动脉壁内逐渐堆积的过程。这些斑块由胆固醇、脂肪物质、细胞废物、钙和纤维蛋白（一种凝血物质）构成。 ASCVD 如何影响血管（动脉） 血管是此疾病发生的主要部位。 1. 血管狭窄和血流减少： 过程： 当斑块在动脉壁内生长时，它会向血液流过的通道（管腔）内部凸出。 后果： 这使得动脉变窄，减少到达重要器官和组织的富氧血液量，称为缺血。例如，冠状动脉狭窄会引起心绞痛（胸口疼痛），腿部动脉狭窄会导致行走时疼痛（间歇性跛行）。 2. 血管硬化并失去弹性： 过程： 斑块中的钙和瘢痕组织堆积，使原本柔软且有弹性的动脉变得僵硬。这种情况被称为动脉硬化。 后果： 僵硬的动脉无法有效地扩张和放松。这会增加血流阻力，迫使心脏更努力地工作，从而导致高血…	Atherosclerotic Cardiovascular Disease (ASCVD) is not a single event but a progressive, systemic process that fundamentally damages the heart and blood vessels. Here is a detailed breakdown of how ASCVD affects these critical systems. The Core Problem: Atherosclerosis Before discussing the effects, it's crucial to understand the underlying process: Atherosclerosis. Think of your arteries as smoot…	ASCVD本质上是一个全身性的、渐进性的过程，其核心问题是动脉粥样硬化。我们可以把血管想象成光滑、有弹性的软管，负责输送富含氧气的血液。而ASCVD就是让这些“软管”内部生锈、变窄、变硬的过程。 以下是它对心脏和血管的具体影响： 一、对血管的影响 动脉粥样硬化直接损伤血管，主要通过以下几种方式： 1. 血管狭窄与血流减少 过程： 动脉壁上的斑块（由胆固醇、脂肪、钙等构成）会逐渐增大，向血管腔内凸出。 后果： 血管通道变窄，流向重要器官（如心脏、大脑）的血液减少。这就像水管里结了厚厚的水垢，水流自然会变小。 2. 血管硬化与弹性丧失 过程： 健康的血管富有弹性，可以随着心跳扩张和收缩，帮助缓冲血压。斑块中的钙质沉积和纤维组织会使血管壁变硬、变脆。 后果： 血管失去弹性，导致血压升高，并迫使心脏更费力地泵血。 3. 内皮功能损伤与炎症 过程： 血管最内层的光滑衬里——血管内皮，受损后变得“黏…	Atherosclerotic Cardiovascular Disease (ASCVD) is not a single event but a progressive, systemic process that affects the heart and blood vessels in multiple, interconnected ways. Here’s a detailed breakdown of how ASCVD affects the heart and blood vessels. The Core Problem: Atherosclerosis First, it's essential to understand that ASCVD is primarily caused by atherosclerosis. This is the process …	ASCVD并非一个孤立的事件，而是一个渐进性的、全身性的过程，通过多种相互关联的方式影响心脏和血管。 其核心问题是动脉粥样硬化。这个过程是指脂肪、胆固醇、钙和其他物质在动脉壁内积聚，形成粥样斑块。 这些斑块是下述所有问题的根源。 它对血管的影响 血管（动脉）是疾病发生的直接部位。 1. 血管狭窄和血流减少： 过程： 斑块在动脉壁内生长，凸向血液流动的通道（管腔），造成物理性狭窄。 后果： 血流减少意味着输送到组织的氧气和营养物质减少。这通常会导致疼痛或功能障碍，尤其是在需氧量增加的运动时。例如，在腿部，这会导致间歇性跛行（行走时腿部疼痛）。 2. 血管硬化和弹性丧失： 过程： 健康的动脉具有弹性，可以随着每次心跳扩张。而斑块连同钙的沉积会使动脉壁变硬、变脆。 后果： 这种情况被称为动脉硬化。它会导致血压升高，因为心脏必须更费力地对抗僵硬的管道泵血。这同时也给心脏本身带来了负担。 3. 炎…	ASCVD, or Atherosclerotic Cardiovascular Disease, is a group of conditions that affect the heart and blood vessels. It's caused by a buildup of plaque in the arteries. Plaque is made up of fat, cholesterol, calcium, and other substances. Here's how ASCVD affects the heart and blood vessels: Narrowed arteries: Plaque buildup narrows the arteries, reducing blood flow to the heart and other organs. …	动脉粥样硬化性心血管疾病 (ASCVD) 会对心脏和血管造成以下损害： 动脉粥样硬化斑块形成： ASCVD 的主要特征是动脉壁上形成斑块。斑块是由脂肪、胆固醇、其他细胞垃圾和炎症物质组成的。随着时间的推移，斑块会积聚并硬化，使动脉变窄和僵硬。 血流受限： 动脉变窄会导致流向心脏和身体其他部位的血液减少。这可能会导致心绞痛（胸痛）或其他心血管事件。 血栓形成： 斑块可能会破裂，形成血栓。血栓是血液凝块，会堵塞动脉。如果血栓堵塞通往心脏的动脉，就会导致心梗。如果血栓堵塞通往大脑的动脉，就会导致中风。 动脉瘤形成： 斑块会削弱动脉壁，使其更容易形成动脉瘤。动脉瘤是动脉壁上的局部凸起，会破裂，导致严重出血。 ASCVD 会对心脏造成以下损害： 心绞痛： 如果流向心脏的血液减少，就会出现心绞痛，这是一种胸痛或不适。心绞痛通常是由心脏在运动或压力下没有足够的氧气时引起的。 心梗： 如果流向心脏的血液…	Atherosclerotic cardiovascular disease (ASCVD) fundamentally disrupts normal cardiovascular function through multiple mechanisms. The disease process begins when plaque accumulates within arterial walls, causing them to thicken and lose elasticity. This narrowing, known as stenosis, forces the heart to work harder to pump blood through constricted vessels. When coronary arteries are affected, the…	ASCVD对心血管系统的影响主要体现在结构和功能两个层面。在血管方面，动脉粥样硬化斑块会导致血管壁增厚、管腔狭窄，造成血流受限。这种狭窄在心肌耗氧量增加时尤为明显，可能引发心肌缺血。 斑块的不稳定性是另一个重要危害。易损斑块的特征包括薄纤维帽、大脂质核心和活跃的炎症反应，这些斑块容易发生破裂或表面侵蚀，暴露出促凝物质，激活血小板聚集和凝血系统，形成血栓。 长期缺血会导致心肌发生重构，表现为心肌细胞肥大、凋亡和间质纤维化，最终可能发展为心力衰竭。此外，动脉粥样硬化还会影响血管的舒缩功能，削弱内皮依赖性血管舒张，进一步加重组织缺血。	ASCVD impacts the heart and blood vessels through both structural and functional changes. The accumulation of atherosclerotic plaque within arterial walls initiates a cascade of detrimental effects throughout the cardiovascular system. As plaques enlarge, they physically obstruct blood flow, creating a condition called ischemia. The heart muscle becomes particularly vulnerable to this reduced blo…	ASCVD通过多种机制损害心脏和血管功能。血管病变主要表现为动脉壁脂质沉积和慢性炎症反应，导致血管腔进行性狭窄。这种狭窄会影响重要器官的血液供应，在心脏表现为心肌缺血，在大脑则可能导致缺血性卒中。 斑块并发症是ASCVD急性发作的关键环节。斑块破裂会引发急性血栓形成，完全阻塞血管腔，导致急性心肌梗死或脑梗死等严重事件。此外，动脉粥样硬化还会削弱血管壁的弹性，促进动脉瘤形成。 长期的血流受限会促使心肌发生代偿性改变，包括心肌肥厚和纤维化，这些改变最终可能进展为心力衰竭。动脉粥样硬化还会影响微循环功能，进一步加重组织灌注不足。	The effects of ASCVD on the cardiovascular system are both mechanical and biological. Plaque deposition directly narrows arterial lumens, creating fixed obstructions to blood flow that compromise oxygen delivery to tissues. Beyond simple blockage, atherosclerosis alters the physical properties of arteries, making them stiffer and less responsive to changing circulatory demands. This increased art…	ASCVD对心血管系统的影响是一个渐进的过程。早期表现为血管内皮功能障碍，随后出现脂质沉积和炎症细胞浸润，形成动脉粥样硬化斑块。这些斑块不断进展，导致血管腔狭窄，影响组织血液供应。 在心脏方面，冠状动脉粥样硬化会导致心肌供血不足。慢性缺血可引起心肌顿抑和冬眠，急性缺血则可能导致心肌梗死。长期缺血还会引发心肌重构，包括心肌细胞肥大和间质纤维化，最终发展为心力衰竭。 血管系统的损害不仅限于管腔狭窄，还包括斑块破裂引发的急性血栓形成，这是心肌梗死和缺血性卒中的主要发病机制。此外，动脉粥样硬化还会影响血管的自动调节功能，削弱组织灌注的调节能力。	ASCVD produces widespread effects on cardiovascular health through several interconnected pathways. The disease primarily compromises arterial function by creating rigid, narrowed passages that restrict blood circulation. The heart experiences both immediate and long-term consequences. During physical activity, narrowed coronary arteries cannot sufficiently increase blood flow, causing myocardial…	ASCVD通过多种途径影响心血管系统。最基本的病理改变是动脉粥样硬化斑块形成，导致血管壁增厚、管腔狭窄。这种结构性改变会直接影响血流动力学，增加血流阻力，降低组织灌注压。 斑块的稳定性决定临床预后。不稳定斑块容易破裂，暴露胶原和组织因子，激活血小板和凝血系统，形成闭塞性血栓，引发急性心血管事件。这种血栓形成是心肌梗死和脑梗死的主要机制。 长期的血流受限会促使心肌发生适应性改变，包括心肌肥厚和纤维化，这些改变虽然初期具有代偿意义，但最终会导致心脏扩大和收缩功能下降。此外，动脉粥样硬化还会损害血管的舒张功能，进一步限制血流调节能力。
5.What is the connection between ASCVD and heart disease and stroke?	5. ASCVD 与心脏病和中风之间有什么联系？	ASCVD stands for Atherosclerotic Cardiovascular Disease, which is a condition where plaque builds up inside the arteries. This buildup can lead to various cardiovascular complications, including heart disease and stroke. Heart disease, also known as coronary artery disease (CAD), occurs when the arteries that supply blood to the heart become narrowed or blocked due to atherosclerosis. This can le…	ASCVD代表动脉粥样硬化心血管疾病，是指影响冠状动脉、颈动脉和（或）主动脉的动脉粥样硬化的疾病。心脏病和中风都是ASCVD的常见后果。 1. 心脏病：ASCVD导致冠状动脉狭窄或闭塞，最终可能导致心肌缺血、心绞痛、心肌梗死或心力衰竭等心脏病症状。 2. 中风：ASCVD也可能导致颈动脉或脑动脉狭窄或闭塞，从而影响脑血流，增加中风的风险。中风是由于脑血管阻塞或破裂而导致脑部血液供应中断的情况。 因此，预防和治疗ASCVD对于降低心脏病和中风的风险至关重要。这通常涉及采取健康的生活方式（如健康饮食、定期运动、戒烟等）、控制危险因素（如高血压、高胆固醇、糖尿病等）、以及必要时采取药物治疗（如降压药、降脂药等）。	Atherosclerotic Cardiovascular Disease (ASCVD) refers to a chronic condition in which fatty deposits, known as plaque, accumulate within the arterial walls. This process, called atherosclerosis, gradually narrows the arteries and restricts blood flow. One major consequence of ASCVD is coronary artery disease (CAD), where the coronary arteries supplying the heart become obstructed. This can result…	ASCVD即动脉粥样硬化性心血管疾病，主要指动脉壁因脂质沉积形成斑块，引发血管狭窄或功能异常。该疾病可波及冠状动脉、脑动脉及外周血管，显著增加心脑血管事件的发生风险。 冠心病：当冠状动脉发生粥样硬化时，心肌供血受阻，可能诱发稳定性心绞痛。若斑块突然破裂形成血栓，则会导致急性冠脉综合征，包括心肌梗死。 缺血性脑卒中：脑动脉的粥样硬化斑块可能逐步造成血管狭窄，或斑块脱落引发脑栓塞。脑组织因缺血缺氧而坏死，最终导致神经功能缺损。 预防和管理ASCVD需采取综合措施。提倡低盐低脂饮食、规律有氧运动、限制饮酒等生活方式干预。同时需严格监测并调控血压、血糖与血脂水平，必要时遵医嘱使用抗血小板药物或他汀类药物治疗。	ASCVD, short for Atherosclerotic Cardiovascular Disease, is a condition marked by the gradual accumulation of cholesterol-rich plaque inside arteries. This buildup leads to reduced elasticity and narrowing of the vessels, impairing blood flow to vital organs. In the heart, this manifests as coronary artery disease (CAD), where restricted blood supply can provoke chest discomfort, arrhythmias, or …	ASCVD作为全身性血管病变，其病理基础是动脉内膜下脂质积聚与炎症反应共同作用。该过程可引发多系统损害，尤其心脑等重要器官最易受累。 心血管损害：冠状动脉粥样硬化会引起心肌供血不足，临床可表现为胸痛、心律失常，严重时发生心源性猝死。 脑血管病变：颈动脉或颅内动脉粥样硬化可导致短暂性脑缺血发作或脑梗死，患者可能出现偏瘫、失语等后遗症。 防控策略应注重一级预防与二级预防结合。推荐地中海式饮食结构，每周保持150分钟中等强度运动。对已确诊患者，需强化降脂治疗，部分高危人群应考虑联合应用PCSK9抑制剂。	Atherosclerotic Cardiovascular Disease (ASCVD) describes a condition where plaque—composed of fat, cholesterol, and other substances—accumulates in the arteries over time. This buildup can obstruct blood flow and trigger serious health issues. One of the primary complications is coronary artery disease (CAD), which affects the arteries that nourish the heart muscle. As these arteries narrow, pati…	动脉粥样硬化性心血管疾病（ASCVD）是涉及血管内皮功能障碍的渐进性病变，其特征为动脉壁内形成富含脂质的斑块。这些斑块可能钙化、破裂，引发临床事件。 心脏并发症：冠状动脉粥样硬化可导致慢性心肌缺血，进而发展为缺血性心肌病。急性冠脉事件常与薄帽纤维粥样斑块破裂相关。 脑部并发症：颅外颈动脉粥样硬化是脑血栓的重要来源，颅内动脉硬化则可直接引起穿支卒中，临床表现为突发性神经功能障碍。 防治体系需构建多重防线：首要措施是控制体重与戒烟；其次需规范管理代谢综合征；对于已患病个体，应依据风险评估制定个体化用药方案，包括抗凝及血管重建治疗。	ASCVD stands for Atherosclerotic Cardiovascular Disease, a condition characterized by the buildup of plaque within the arteries. This plaque consists of lipids, calcium, and inflammatory cells, and its presence can severely limit blood flow. Coronary artery disease (CAD) is a common manifestation of ASCVD. When the coronary arteries are affected, the heart receives less oxygen-rich blood, potenti…	ASCVD作为血管系统的慢性进展性疾病，其发生发展与内皮损伤反应学说密切相关。动脉粥样硬化斑块的形成和演化可造成多器官灌注不足。 心脏表现：冠状动脉病变可引起静息性心肌缺血，部分患者首先表现为无痛性心肌梗死。长期缺血还会导致心脏扩大与收缩功能障碍。 神经系统表现：脑动脉粥样硬化不仅引起血栓性卒中，也是血管性痴呆的重要病因。椎基底动脉系统病变则可导致眩晕与共济失调。 全程管理应分阶段实施：通过推广国民健康计划强化公众教育；采用联合用药策略控制多重危险因素；对复杂病变可考虑血运重建手术，并建立长期随访机制评估预后。	Atherosclerotic Cardiovascular Disease (ASCVD) is a broad term that encompasses various heart and vascular conditions resulting from atherosclerosis, which is the build-up of fats, cholesterol, and other substances in and on artery walls (plaque). This buildup can lead to narrowing and blockages in the arteries, diminishing blood flow. The primary conditions under the ASCVD umbrella include coron…	ASCVD，即动脉粥样硬化性心血管疾病（Atherosclerotic Cardiovascular Disease），是一组涉及动脉粥样硬化（动脉内沉积胆固醇和其他物质形成的斑块）的疾病。这些斑块可以导致动脉硬化和狭窄，进而影响血流，最终可能导致心脏病和中风。 与心脏病的关系 心脏病主要指心脏的疾病，尤其是冠状动脉疾病（CAD），其中心脏的主要供血动脉（冠状动脉）受到动脉粥样硬化的影响。当冠状动脉内的斑块增长到足够大时，它们可以限制心脏肌肉的血流，导致胸痛（心绞痛），或者在斑块破裂时形成血栓，完全阻断血流，引起心肌梗死（俗称心脏病发作）。ASCVD是造成心脏病的主要原因之一。 与中风的关系 中风，或脑卒中，发生时大脑部分区域的血流突然中断，这通常是由于血管阻塞（缺血性中风）或血管破裂（出血性中风）。在缺血性中风中，动脉粥样硬化在大脑供血的动脉中形成斑块，这些斑块可能导致血流阻塞。就像在…	Here is a clear breakdown of the connection between ASCVD, heart disease, and stroke. The Short Answer ASCVD is the specific disease process that is the most common cause of both heart disease and stroke. Think of it this way: ASCVD (Atherosclerotic Cardiovascular Disease) is the underlying cause. Heart Disease and Stroke are the major consequences or clinical events that result from it. Detailed…	动脉粥样硬化性心血管疾病是导致最常见类型的心脏病和中风的共同病理基础。 可以这样理解： 动脉粥样硬化性心血管疾病 是 根本病因。 心脏病 和 中风 是其主要 后果 或 临床表现。 详细解释 让我们通过定义每个术语来理解它们之间的关系。 1. 什么是动脉粥样硬化性心血管疾病？ ASCVD 代表 动脉粥样硬化性心血管疾病。 动脉粥样硬化： 这是指被称为斑块的脂肪沉积物在动脉内壁堆积。这些斑块由胆固醇、脂肪、钙和其他物质组成。随着时间的推移，它们会硬化并使动脉变窄，就像管道内部生锈一样。 心血管： 这指的是 心脏 和全身的 血管。 疾病： 指存在这些斑块的状况，它会限制血流并使动脉变得脆弱。 关键点： 动脉粥样硬化性心血管疾病是一种全身性疾病，意味着它可以影响身体任何部位的动脉。 2. 什么是心脏病（在此语境下）？ “心脏病”是一个广义的术语，但在动脉粥样硬化性心血管疾病的语境下，我们通常指的…	In simple terms: ASCVD is the underlying disease process. Heart attack (a type of heart disease) and ischemic stroke are the two most common and dangerous outcomes of that process. Think of ASCVD as the "root," and heart disease and stroke as the "branches" of the same diseased tree. Here’s a detailed breakdown of the connection: 1. ASCVD: The Common Culprit Atherosclerotic Cardiovascular Disease…	动脉粥样硬化性心血管疾病（ASCVD）、心脏病和中风这三者之间的关系是直接且因果相连的。 一句话概括： ASCVD 是共同的病根，而心脏病发作（最常见的一种心脏病）和缺血性中风则是这个病根引发的两种最危险的后果。 您可以把 ASCVD 想象成是“树根”，而心脏病和中风是同一棵病树上长出的不同“树枝”。 以下是详细的解释： 一、ASCVD：共同的罪魁祸首 动脉粥样硬化性心血管疾病 是一个医学术语，指的是由于脂肪沉积物（即动脉粥样硬化斑块）在动脉壁内堆积而导致的疾病。这个过程被称为动脉粥样硬化，它会使动脉变窄、变硬并引发炎症。 它是一种全身性疾病： 这意味着它可能发生在全身任何部位的动脉，而不仅仅局限于一个地方。 二、ASCVD 与心脏病的联系 当动脉粥样硬化发生在为心脏肌肉本身供血的动脉——即冠状动脉——时，就形成了冠状动脉疾病（CAD），这是最常见的一种心脏病。 过程： 斑块在冠状动脉内…	ASCVD is the cause, and heart disease & stroke are the consequences. Think of it this way: ASCVD (Atherosclerotic Cardiovascular Disease) is the disease process—the clogging and hardening of your arteries with a sticky substance called plaque. Heart Disease (specifically a heart attack) and Stroke (specifically an ischemic stroke) are the major events or conditions that happen when this plaque pr…	ASCVD 是病因，而心脏病和中风是其结果。 可以这样理解： ASCVD 是疾病过程——即动脉被一种叫做斑块的粘性物质堵塞和硬化的过程。 心脏病（特指心脏病发作）和中风（特指缺血性中风）是当这个斑块过程严重阻塞了流向心脏或大脑的血液时发生的重大事件或病症。 详细解释 让我们通过定义每个术语来理解它们之间的关系。 1. 什么是 ASCVD？ ASCVD 代表 动脉粥样硬化性心血管疾病。 动脉粥样硬化： 这是脂肪沉积物（称为斑块）在动脉内部堆积的过程，这些斑块由胆固醇、钙和其他物质组成。随着时间的推移，动脉会变得狭窄和僵硬，就像堵塞的管道。 心血管： 这指的是心脏和全身的血管。 因此，ASCVD 是影响整个动脉系统的动脉粥样硬化疾病的医学术语。 它是根本的病理状况。 2. ASCVD 会导致什么后果？（心脏病和中风） 当动脉因动脉粥样硬化而变窄或阻塞时，就会导致灾难性事件。其中最常见和最严重…	ASCVD is the specific disease process that is the most common cause of both heart disease and stroke. Think of it this way: ASCVD (Atherosclerotic Cardiovascular Disease) is the cause. Heart Attack and Ischemic Stroke are the consequences or events. Detailed Explanation Let's define each term to see how they fit together. 1. What is ASCVD? ASCVD stands for Atherosclerotic Cardiovascular Disease. …	ASCVD是导致最常见类型的心脏病和中风的共同病因。 可以这样理解： ASCVD（动脉粥样硬化性心血管疾病） 是根本病因。 心脏病发作（如心肌梗死） 和缺血性中风 是两个最主要的后果或事件。 详细解释 我们通过定义每个术语来理解它们之间的关系。 1. 什么是ASCVD？ ASCVD 的全称是 动脉粥样硬化性心血管疾病。 动脉粥样硬化： 这是指脂肪、胆固醇、钙和其他物质在动脉血管内壁上形成斑块的过程。这些斑块会使动脉变硬、变窄，常被称为“动脉硬化”。 心血管： 指的是心脏和全身的血管。 因此，ASCVD就是指在心脏、大脑或身体其他部位供血的动脉中发生了动脉粥样硬化的情况。 它是一种全身性的疾病。 2. 什么是心脏病（在此语境下）？ 当我们谈论与ASCVD相关的“心脏病”时，通常指的是冠状动脉疾病（CAD）。 冠状动脉是专门为心脏肌肉供血的血管。 当动脉粥样硬化发生在冠状动脉时，就形成了冠状…	ASCVD, or Atherosclerotic Cardiovascular Disease, is basically the underlying condition that leads to heart disease and stroke [1]. It all boils down to clogged arteries. Here's the breakdown: ASCVD is caused by a buildup of plaque in your arteries. This plaque narrows the arteries and reduces blood flow When this plaque buildup happens in the arteries supplying your heart, it can lead to coronar…	ASCVD (atherosclerotic cardiovascular disease) 是指由于动脉粥样硬化斑块积聚而导致的动脉疾病。动脉粥样硬化斑块是一种由脂肪、胆固醇和其他物质构成的硬质沉积物。当斑块积聚时，它们会使动脉变窄和变硬，从而限制血液流动。这可能会导致心脏病发作、中风和其他心血管问题。 ASCVD 是美国的主要死亡原因。2020 年，它导致超过 866,884 人死亡。 ASCVD 通常可以通过改变生活方式和药物来治疗。生活方式的改变包括戒烟、健康饮食、定期锻炼和控制体重。药物可用于降低血压、胆固醇水平和血糖水平。	ASCVD serves as the fundamental pathological process that directly causes most cases of heart disease and ischemic stroke. The connection lies in the systemic nature of atherosclerosis, which can affect arteries throughout the body. When atherosclerotic plaques develop in the coronary arteries, they cause coronary heart disease. This can lead to angina, heart attacks, or heart failure due to comp…	ASCVD是心脏病和中风发生的共同病理基础。动脉粥样硬化作为系统性病变，可同时累及冠状动脉和脑血管。当粥样斑块在冠状动脉内进展，会导致管腔狭窄，引发心肌缺血，表现为心绞痛；若斑块破裂形成血栓完全阻塞血管，则导致心肌梗死。 同样，当动脉粥样硬化发生在供应大脑的颈动脉或颅内动脉时，会造成脑组织供血不足。斑块破裂形成的血栓脱落可能阻塞远端脑血管，引发缺血性脑卒中。此外，不稳定的动脉粥样硬化斑块本身也可能成为血栓形成的源头。 因此，ASCVD可视为心脏病和中风的"病根"，这两种疾病是其在不同靶器官的具体临床表现。预防和治疗ASCVD，就是从根本上预防心脏病和中风的发生。	The relationship between ASCVD, heart disease, and stroke is one of cause and effect. ASCVD describes the chronic process of arterial plaque accumulation, while heart disease and stroke represent the acute complications that arise from this process. Coronary artery disease, the most common form of heart disease, occurs specifically when ASCVD affects the heart's blood supply. Plaque rupture in th…	ASCVD与心脏病、中风之间存在因果关系。动脉粥样硬化是全身性进程，当其影响心脏供血的冠状动脉时，就会引起冠心病，包括心绞痛、心肌梗死等；当其发生在脑供血动脉时，则会导致缺血性脑卒中。 这两种疾病具有相同的危险因素和病理机制。高血压、高血脂、糖尿病等危险因素首先导致血管内皮损伤，继而引发脂质沉积、炎症反应和平滑肌增生，形成动脉粥样硬化斑块。这个共同的病理过程最终在不同器官表现出不同症状：在心脏表现为胸痛、心肌梗死；在大脑表现为偏瘫、失语等卒中症状。	ASCVD connects heart disease and stroke through a common mechanism of arterial damage and obstruction. The atherosclerotic process that defines ASCVD can occur in various critical locations throughout the vascular system. In coronary arteries, plaque accumulation or rupture diminishes blood flow to the heart, resulting in ischemic heart disease. This encompasses conditions ranging from stable ang…	ASCVD是连接心脏病和中风的桥梁。从发病机制来看，动脉粥样硬化是系统性病变，可同时影响心、脑、肾等多个重要器官的血液供应。当冠状动脉发生严重粥样硬化时，就会引起心肌缺血性疾病；当颈动脉或脑动脉发生相同病变时，则会导致缺血性脑血管病。 值得注意的是，患有冠心病的患者往往同时存在脑血管的动脉粥样硬化，反之亦然。这是因为两者的病因相同，都是ASCVD在不同部位的表现。临床上经常发现，心肌梗死患者后续发生脑卒中的风险显著增高，这正说明了ASCVD是全身性、系统性的疾病过程。	The connection between ASCVD, heart disease, and stroke is that ASCVD represents the underlying disease process, while heart disease and stroke are its clinical outcomes in different organ systems. All three share the common feature of compromised blood flow due to atherosclerosis. Heart disease typically manifests when ASCVD affects the coronary circulation. The resulting impairment of blood flo…	ASCVD是心脏病和中风的共同根源。这一系统性病变的本质是动脉壁的慢性炎症反应，导致脂质沉积和斑块形成。当这个过程发生在冠状动脉时，会引起心绞痛、心肌梗死等心脏病；发生在脑血管时，则会导致短暂性脑缺血发作或脑梗死。 重要的是，心脏病和中风不仅共享相同的危险因素，如高血压、糖尿病、吸烟等，还具有相似的预防和治疗策略。控制血脂、血压、血糖，以及抗血小板治疗，对预防心脏病和卒中都具有显著效果。这表明针对ASCVD的干预，可以同时降低心脏病和卒中的发生风险。
6.How can I determine my risk for atherosclerotic cardiovascular disease (ASCVD)？	6.我如何确定自己患动脉粥样硬化性心血管疾病（ASCVD）的风险？	Determining your risk for atherosclerotic cardiovascular disease (ASCVD) involves assessing various factors that can contribute to the development of this condition. Here's a comprehensive approach: 1. Assess Your Lifestyle Factors: Consider your lifestyle habits such as smoking, diet, physical activity level, and alcohol consumption. Smoking and a sedentary lifestyle increase your risk, while a …	确定是否患有动脉粥样硬化性心血管疾病（ASCVD）的风险通常需要进行综合评估，包括以下因素： 1. 年龄和性别：ASCVD的风险随年龄增长而增加，男性通常在55岁以上，女性在65岁以上更容易患上。 2. 高血压：高血压是ASCVD的主要危险因素之一。 3. 高胆固醇水平：高胆固醇、低密度脂蛋白胆固醇（LDL-C）和/或低高密度脂蛋白胆固醇（HDL-C）水平与ASCVD的风险增加相关。 4. 吸烟：吸烟是ASCVD的危险因素之一，会增加心血管疾病的风险。 5. 糖尿病：糖尿病会增加ASCVD的风险。 6. 家族史：有家族成员患有早发性心血管疾病的个体风险较高。 7. 肥胖：肥胖与ASCVD风险增加相关。 8. 缺乏体育活动：缺乏体育活动也是ASCVD的风险因素之一。 9. 其他疾病：其他慢性疾病，如慢性肾脏疾病，也可能增加ASCVD的风险。 综合评估这些因素可以使用ASCVD风险评估工具，…	Understanding your likelihood of developing atherosclerotic cardiovascular disease (ASCVD) requires a multifaceted evaluation of personal health and lifestyle. Here’s a structured guide: Review Daily Habits: Smoking, poor nutrition, inactivity, and excessive alcohol use are major contributors to ASCVD. Prioritize quitting smoking, adopting a balanced diet, and engaging in regular physical activit…	评估动脉粥样硬化性心血管疾病（ASCVD）的风险需结合多项临床指标与生活习惯因素，具体包括： 年龄与性别是基础要素，男性风险在50岁后显著上升，女性风险则多在绝经后逐渐提高。血压状态至关重要，未受控制的高血压会持续损害血管内皮。血脂异常表现为低密度脂蛋白胆固醇升高或高密度脂蛋白胆固醇降低时，会直接促进动脉斑块形成。长期吸烟可通过炎症反应加速血管病变，而糖尿病患者的胰岛素抵抗则会引发代谢紊乱。家族中若有一级亲属早发心血管疾病，需提高警惕。体重超标常伴随血脂、血糖异常，缺乏规律运动将加剧代谢综合征风险。此外，自身免疫性疾病等慢性炎症状态也可能影响血管健康。 建议使用国际通用的风险评估模型（如WHO风险预测图表）进行初步筛查，但最终诊断需由医生结合临床检查综合判断。	Evaluating your risk for atherosclerotic cardiovascular disease (ASCVD) involves integrating clinical data with lifestyle and genetic factors. Here’s a comprehensive framework: Lifestyle Evaluation: Smoking, poor diet, inactivity, and excessive alcohol intake are modifiable risks. Making healthier choices can significantly reduce your ASCVD risk. Genetic Risk Assessment: A strong family history o…	动脉粥样硬化性心血管疾病（ASCVD）的危险因素可分为不可变与可变两类： 不可变因素包括年龄（男性＞55岁/女性＞65岁风险递增）、性别（男性前期风险更高）及遗传背景（早发心血管病家族史）。可变危险因素中，血压控制不良、血脂异常（特别是高非高密度脂蛋白胆固醇）、糖尿病血糖管理不佳构成主要风险。行为因素如烟草使用（含二手烟）、静态生活方式、果蔬摄入不足等同样关键。腹型肥胖比全身性肥胖更具预测价值，睡眠呼吸暂停综合征等共存疾病也会协同增加风险。 医疗机构现采用多元算法整合这些参数，例如中国的ASCVD风险预测模型。建议高危人群定期检测颈动脉超声、冠脉钙化积分等结构性指标，实现早筛早防。	To determine your risk for atherosclerotic cardiovascular disease (ASCVD), a thorough evaluation of personal and clinical factors is necessary. Here’s how to approach it: Lifestyle Review: Smoking, unhealthy eating, sedentary behavior, and excessive alcohol use contribute to ASCVD. Positive changes in these areas can lower your risk. Family History Insight: Cardiovascular events in close relative…	ASCVD风险判定需多维数据支撑，核心生物标志物包括： 血脂谱中载脂蛋白B与脂蛋白(a)升高更具预测价值；血压波动模式中夜间高血压尤为危险；糖尿病患者的糖化血红蛋白每升高1%风险递增20%。行为学方面，持续吸烟史较偶吸危害更大，酒精过量摄入会中和部分保护效应。人体测量学指标如腰臀比＞0.9（男）/0.85（女）较BMI更精准。家族史需关注一级亲属发病年龄＜55岁（男）/＜65岁（女）的案例。慢性肾脏病3期以上、风湿免疫性疾病等共病需要特别关注。 现有智能评估系统已能整合动态血压、连续血糖监测等实时数据。推荐使用经东亚人群验证的PCE风险评估器，并结合踝臂指数等无创检查进行风险分层。	Assessing your risk for atherosclerotic cardiovascular disease (ASCVD) involves a detailed look at your health behaviors, clinical markers, and genetic predisposition. Here’s a step-by-step guide: Evaluate Health Behaviors: Smoking, poor nutrition, inactivity, and excessive alcohol use are major contributors to ASCVD. Lifestyle improvements can significantly reduce risk. Investigate Family Histor…	动脉粥样硬化风险评估应遵循分层管理原则： 首要危险因素包括：①经测量的血压≥160/100mmHg ②确诊糖尿病伴靶器官损害 ③低密度脂蛋白胆固醇≥4.9mmol/L ④重度吸烟（年吸烟量≥200支×年数）。次要因素涵盖：早发更年期（＜40岁）、妊娠期高血压病史、非高密度脂蛋白胆固醇升高、社会心理应激等。值得注意的是，同型半胱氨酸升高、颈动脉斑块影像学证据等新兴指标正被纳入评估体系。 推荐采用阶梯式筛查策略：先使用简易问卷识别高危人群，再通过血管超声、冠状动脉CT等影像学确认。基层医疗机构现推广的“心脑血管风险速评卡”可完成初步筛查，阳性者需转诊至心血管专科进行精准风险评估。	Determining your risk for atherosclerotic cardiovascular disease (ASCVD) involves evaluating various risk factors and often using a risk calculator to estimate your likelihood of developing cardiovascular problems over a certain period. Here are the steps and factors involved in assessing ASCVD risk: 1. Understand Key Risk Factors ASCVD risk is influenced by multiple factors, some of which are mo…	确定是否患有动脉粥样硬化性心血管疾病（ASCVD）的风险，通常包括以下几个步骤和方法： 1. 评估临床指标： - 年龄与性别：ASCVD风险随年龄增加而升高，男性通常比女性风险高。 - 家族病史：家族中如果有心血管疾病早发（男性亲属55岁前，女性亲属65岁前）的历史，风险更高。 2. 生活方式因素： - 吸烟：吸烟是心血管疾病的重要危险因素。 - 饮食与体重：高脂肪、高胆固醇的饮食习惯和肥胖会增加ASCVD的风险。 - 运动：缺乏体力活动会增加患病风险。 - 酒精消费：过量饮酒也是一个风险因素。 3. 生物化学指标： - 血压：高血压是ASCVD的主要风险因素。 - 胆固醇水平：包括总胆固醇、低密度脂蛋白（LDL-C）、高密度脂蛋白（HDL-C）。 - C反应蛋白：体内炎症标志物，其水平升高可能指示心血管风险增加。 - 血糖：糖尿病患者ASCVD的风险显著增加。 4. 风险评估工具： -…	Here is a comprehensive guide on how you can determine your ASCVD risk. The Short Answer: The ASCVD Risk Estimator The most widely used method in clinical practice is the Pooled Cohort Equations (PCE), often called the ASCVD Risk Estimator. What it is: A formula that uses your data to calculate your 10-year and lifetime risk of having a heart attack or stroke. What it considers: Age Sex Race (to …	核心方法：ASCVD风险评估工具 临床上最广泛使用的方法是 “汇集队列方程” ，通常被称为 ASCVD风险计算器。 它是什么： 一个利用您的个人数据，来计算您未来10年及一生中发生心脏病发作或卒中风险的公式。 它考虑的因素： 年龄 性别 种族（用于评估人群层面的风险差异，尽管这是一个正在不断讨论和完善的领域） 总胆固醇 高密度脂蛋白胆固醇（“好”胆固醇） 收缩压（高压） 是否正在服用降压药？ 是否患有糖尿病？ 是否吸烟？ 您可以在网上找到使用该公式的计算器，但强烈建议与您的医生一起完成评估，因为他们能结合您的整体健康状况来解读结果。 确定风险的分步指南 您可以将其视为一个多层次的过程，从基础的自我评估到先进的医学检测。 第一步：自我评估与了解“不可改变的危险因素” 这些是您无法改变的因素。了解它们有助于您认识自己的基础风险水平。 年龄： 风险随年龄增长而增加（男性＞45岁，女性＞55岁）…	What it considers: Age Sex Race(to address population-level risk differences,though this is a topic of ongoing debate and refinement) Total Cholesterol HDL("Good")Cholesterol Systolic Blood Pressure Are you on blood pressure medication? Do you have Diabetes? Do you Smoke? You can find online calculators that use this formula,but it is highly recommended to go through this with your doctor who can…	核心方法：ASCVD风险评估工具 临床上最广泛使用的方法是汇集队列方程（PCE），通常被称为 ASCVD风险计算器。 它是什么： 一个利用您的个人数据来计算您未来10年内及一生中发生心脏病发作或中风风险的公式。 它考虑的因素： 年龄 性别 种族（用于评估群体层面的风险差异，尽管这一点目前存在争议并正在改进中） 总胆固醇 高密度脂蛋白（“好”）胆固醇 收缩压（高压） 是否正在服用降压药？ 是否患有糖尿病？ 是否吸烟？ 您可以在网上找到使用该公式的计算器，但强烈建议与您的医生一起完成评估，因为他们能结合您的整体健康状况来解读结果。 确定风险的分步指南 您可以将其视为一个多层次的过程，从基础的自我评估到先进的医学检测。 第一步：自我评估与了解“不可改变的危险因素” 这些是您无法改变的因素。了解它们有助于您认识自己的基础风险水平。 年龄： 风险随年龄增长而增加（男性＞45岁，女性＞55岁）。 性…	Here is a comprehensive guide on how you can determine your ASCVD risk. The Short Answer:The Pooled Cohort Equation(PCE) For most adults,the primary tool used by healthcare professionals is thePooled Cohort Equation(PCE),also known as the ASCVD Risk Estimator. What it is:A formula that calculates your 10-year and lifetime risk of having an ASCVD event(e.g.,heart attack or stroke). What it uses:It…	临床上最广泛使用的方法是汇集队列方程（PCE），通常被称为 ASCVD风险计算器。 它是什么： 一个利用您的个人数据来计算您未来10年内及一生中发生心脏病发作或中风风险的公式。 它考虑的因素： 年龄 性别 种族（用于评估群体层面的风险差异，尽管这一点目前存在争议并正在改进中） 总胆固醇 高密度脂蛋白（“好”）胆固醇 收缩压（高压） 是否正在服用降压药？ 是否患有糖尿病？ 是否吸烟？ 您可以在网上找到使用该公式的计算器，但强烈建议与您的医生一起完成评估，因为他们能结合您的整体健康状况来解读结果。 确定风险的分步指南 您可以将其视为一个多层次的过程，从基础的自我评估到先进的医学检测。 第一步：自我评估与了解“不可改变的危险因素” 这些是您无法改变的因素。了解它们有助于您认识自己的基础风险水平。 年龄： 风险随年龄增长而增加（男性＞45岁，女性＞55岁）。 性别： 男性通常在较年轻时有较高风险…	. Determining your risk for Atherosclerotic Cardiovascular Disease (ASCVD) is a crucial step in preventive health. It's a process that involves understanding both your current health numbers and your personal characteristics. Here is a comprehensive guide on how you can determine your ASCVD risk. The Short Answer: The Pooled Cohort Equation (PCE) For most adults, the primary tool used by healthca…	了解自己患动脉粥样硬化性心血管疾病（ASCVD）的风险是预防保健的关键一步。这是一个综合评估您当前健康指标和个人特征的过程。 以下是关于如何确定您ASCVD风险的全面指南。 核心方法：汇总队列方程（PCE） 对大多数成年人来说，医疗专业人员使用的主要工具是汇总队列方程（PCE），也称为ASCVD风险估算器。 它是什么： 一个用于计算您10年内和终生发生ASCVD事件（如心脏病发作或中风）风险的公式。 它使用哪些数据： 它整合了关键风险因素，包括：年龄、性别、种族、总胆固醇、高密度脂蛋白（HDL，"好"胆固醇）、收缩压、是否服用降压药、是否吸烟、以及是否患有糖尿病。 如何使用： 您可以在线找到使用该方程的计算器。可靠的来源包括： 美国心脏病学会（ACC）ASCVD风险估算器： [https://tools.acc.org/ascvd-risk-estimator-plus/](https:…	You can't definitively determine your risk for ASCVD on your own, but there are ways to estimate it. Here's what you can do: 1. Talk to your doctor: This is the most important step. They can assess your individual risk factors and recommend the best course of action. 2. Use an ASCVD risk calculator: Several online tools estimate your 10-year risk of ASCVD. These tools consider factors like age, s…	ASCVD 是一种常见的疾病，可导致心脏病、中风和腿部疾病。了解您的 ASCVD 风险很重要，这样您就可以采取措施降低它。 以下是一些影响 ASCVD 风险的常见因素： 年龄：随着年龄的增长，患 ASCVD 的风险会增加。 性别：男性比女性更容易患 ASCVD。 家族史：如果您有家族患 ASCVD 病史，那么您患此病的风险也会更高。 生活方式：吸烟、不健康饮食、缺乏运动和超重或肥胖都会增加患 ASCVD 的风险。 病史：某些疾病，如高血压、高胆固醇水平、糖尿病和肾脏病，也会增加患 ASCVD 的风险。 如果您被告知您患 ASCVD 的风险很高，您的医生会与您合作制定降低风险的计划。这可能包括生活方式的改变，例如戒烟、健康饮食和增加运动。您的医生还可能开药来帮助控制您的胆固醇水平、血压或血糖。	Determining your ASCVD risk requires a comprehensive evaluation of multiple factors. Healthcare professionals use validated risk assessment tools that incorporate key personal health metrics. These calculators typically analyze your age, gender, blood pressure readings, cholesterol levels (including total cholesterol, HDL, and LDL), smoking status, and diabetes diagnosis. Some advanced assessment…	评估ASCVD风险需要综合考量多种因素。建议首先进行临床风险评估，医生通常会使用专业的风险评估工具，这些工具会综合考虑您的年龄、性别、血压、血脂水平、吸烟状况、糖尿病史等指标。 除了传统危险因素外，还需关注家族史。若一级亲属（父母、兄弟姐妹）中有早发心血管病史（男性<55岁，女性<65岁），则您的患病风险会显著增加。此外，一些新兴生物标志物如脂蛋白(a)和高敏C反应蛋白也可提供额外参考。 对于中度风险人群，可能需要进行进一步检查，如颈动脉超声评估斑块负荷，或冠状动脉钙化积分检测来直接评估动脉粥样硬化负荷。这些检查结果有助于更精准地分层风险，制定个性化防治策略。	Assessing your ASCVD risk involves evaluating both modifiable and non-modifiable factors. Begin by identifying your non-changeable elements like age, sex, and family history of early heart disease. Next, document your modifiable risk factors: current smoking status, blood pressure numbers, cholesterol profile, body weight, physical activity levels, and whether you have diabetes. These measurable …	确定ASCVD风险是一个多层次的过程。基础评估包括测量血压、检测血脂（总胆固醇、LDL-C、HDL-C、甘油三酯）和血糖水平。同时需要详细记录个人生活方式，包括饮食结构、运动习惯、吸烟饮酒情况等。 风险评估工具（如中国的PINCA评分）能够整合这些信息，计算出10年及终生ASCVD风险。需要注意的是，即使传统风险因素评估为低危，若存在特定情况如早发心血管病家族史、慢性肾病或自身免疫性疾病，实际风险可能被低估。 对于临界或中危人群，建议进行亚临床动脉粥样硬化检测，如测量踝臂指数或进行血管超声检查。这些无创检查能直接评估血管健康状况，为风险分层提供重要依据。	Evaluating ASCVD risk requires a systematic approach that considers traditional risk factors alongside potential risk enhancers. Standard risk assessment incorporates your demographic information, blood pressure measurements, lipid values, and smoking history. Medical guidelines recommend using established algorithms that calculate both 10-year and lifetime ASCVD risk. These tools help categorize…	ASCVD风险评估应采取系统化方法。首要步骤是建立完整的健康档案，包括详细的个人史、家族史、生活方式和既往医疗记录。体格检查应特别关注血压、体重指数和腰围等指标。 实验室检查是风险评估的核心环节，除了常规血脂血糖检测外，还应考虑检测载脂蛋白B、非HDL-C等更精准的脂代谢指标。对于有疑似症状者，可能需要进行负荷心电图或心脏超声等功能性检查。 重要的是要认识到，风险评估不是一次性的，而应定期复查。建议40岁以下人群每4-6年评估一次，40岁以上人群频率应适当增加。当生活方式发生重大变化或出现新症状时，也应及时重新评估风险状况。	Determining your ASCVD risk involves both quantitative assessment and clinical judgment. Start by gathering your key health numbers: blood pressure readings, cholesterol panel results, fasting blood sugar, and weight measurements. Formal risk estimation typically uses validated equations that weigh these factors differently based on your age, gender, and race. These tools provide a percentage rep…	确定ASCVD风险需要临床评估与辅助检查相结合。基础评估包括收集年龄、性别、吸烟状况、血压、血脂、糖尿病等核心危险因素，并利用验证过的风险评估图表进行初步分层。 除常规因素外，还需关注一些风险增强因素，如代谢综合征、慢性炎症状态、妊娠相关并发症史（子痫前期、妊娠期糖尿病）以及社会心理因素。这些因素虽未直接纳入传统风险计算模型，但确实影响整体风险。 对于风险评估不确定的个体，可考虑进行动脉粥样硬化的直接检测。冠状动脉钙化积分是目前公认的无创评估方法，其他如颈动脉斑块筛查也有参考价值。这些结构性评估能为治疗决策提供重要依据。
7.What are the early symptoms of ASCVD?	7. ASCVD 的早期症状有哪些？	ASCVD, or Atherosclerotic Cardiovascular Disease, encompasses conditions such as coronary artery disease, peripheral artery disease, and stroke, which result from the build-up of plaque in the arteries. The symptoms can vary depending on which arteries are affected. Here are some early symptoms associated with ASCVD: 1. Chest Pain (Angina): This is the most common symptom of coronary artery disea…	ASCVD代表动脉粥样硬化性心血管疾病，它是一种心血管疾病，主要影响动脉血管。ASCVD的早期症状可能因人而异，但一般来说，早期症状可能包括： 1. 高血压：血压升高可能是ASCVD的早期迹象之一。 2. 高胆固醇：高胆固醇水平是ASCVD的风险因素之一。 3. 心绞痛（狭心症）：可能会出现胸痛或不适，尤其是在体力活动或情绪激动时。 4. 疲劳：感到疲倦或虚弱，尤其是在进行轻度活动后。 5. 短气：感觉呼吸困难，尤其是在活动时。 6. 颈动脉斑块：在颈部感觉到动脉斑块的脉搏。 7. 阳性家族史：如果有家族成员患有心血管疾病，个体的ASCVD风险可能增加。 这些早期症状可能是ASCVD的迹象，但它们也可能与其他健康问题有关。如果你担心自己可能患有ASCVD，请及时就医并与医生进行检查和诊断。	Atherosclerotic Cardiovascular Disease (ASCVD) refers to a group of conditions caused by the accumulation of plaque within arterial walls. This buildup narrows the arteries and restricts blood flow, potentially leading to serious complications such as coronary artery disease, cerebrovascular events like stroke, and peripheral artery disease. Early signs of ASCVD may include: Pressure or Discomfor…	ASCVD即动脉粥样硬化性心血管疾病，是动脉壁因脂质积聚引发硬化和狭窄的病变。其初期表现多样，常见征兆包括： 胸闷不适：可能在劳累或紧张时出现胸部压迫感，休息后缓解 运动耐力下降：日常活动如爬楼梯时较往常更易气喘 肢体麻木：因外周动脉供血不足可能导致手足发凉、刺痛 视力模糊：眼底动脉受影响时可出现暂时性视物不清 心律不齐：早期可能表现为偶发心悸或心跳漏拍感 代谢异常：空腹血糖升高或糖耐量异常常与ASCVD共存 头晕头痛：血压波动或脑血管供血不足时可能出现 这些表现虽非特异性，但持续出现时应进行心血管专项检查。	ASCVD, short for Atherosclerotic Cardiovascular Disease, is a chronic condition involving the gradual hardening and narrowing of arteries due to plaque deposits. This process can affect various vascular territories, including those supplying the heart, brain, and limbs, leading to diseases like coronary artery disease, stroke, and peripheral artery disease. Initial symptoms may include: Chest Tig…	动脉粥样硬化性心血管疾病（ASCVD）的早期预警信号主要包括： 运动性胸痛：快步行走或搬重物时出现胸前区紧缩感 间歇性跛行：行走一段距离后下肢酸胀疼痛，休息可缓解 睡眠呼吸暂停：打鼾伴呼吸间歇可能与心血管风险相关 耳垂折痕：部分患者出现双侧耳垂对角线褶皱 牙龈出血：慢性牙周炎与动脉粥样硬化存在关联性 夜尿增多：心血管功能下降可能导致夜间排尿频繁 皮肤黄色瘤：肘部、眼睑等处出现黄色脂质沉积 这些症状往往进展隐匿，建议定期监测血压、血脂等指标。	Atherosclerotic Cardiovascular Disease (ASCVD) encompasses a spectrum of disorders caused by plaque accumulation in arterial walls. This process impairs blood flow and can lead to serious conditions like heart attacks, strokes, and peripheral artery disease. Common early indicators include: Angina (Chest Pain): Often felt as pressure or burning, this symptom may spread to nearby areas such as the…	ASCVD早期可能呈现以下临床表现： 稳定性心绞痛：规律性胸痛发作，持续数分钟自行缓解 脉搏不对称：双侧手腕或足背动脉搏动强度不一致 记忆力减退：脑部供血不足可能导致认知功能下降 餐后腹痛：肠系膜动脉缺血可引起进食后腹部不适 眼睑黄斑瘤：内眦部位出现的黄色脂质沉积 颈动脉杂音：听诊颈部血管时发现的异常血流声 踝臂指数异常：下肢与上肢血压比值低于0.9 出现上述症状需完善颈动脉超声、冠脉CTA等影像学检查。	ASCVD, or Atherosclerotic Cardiovascular Disease, is a progressive condition resulting from the accumulation of fatty deposits in the arteries. This narrowing impedes blood flow and can affect the heart, brain, and limbs, leading to conditions like coronary artery disease, stroke, and peripheral artery disease. Early warning signs may include: Chest Discomfort: Angina may present as a squeezing o…	动脉粥样硬化心血管疾病的早期征象包括： 非典型胸痛：表现为上腹痛、肩背放射痛等异位疼痛 血管性水肿：血管功能异常可能导致面部或肢体肿胀 视网膜病变：眼底检查发现动静脉交叉压迹或出血 微量白蛋白尿：肾脏血管早期受损的敏感指标 脉搏波传导速度增快：反映动脉僵硬度增加 内皮功能异常：超声检测显示血流介导的血管扩张功能下降 超敏C反应蛋白升高：提示血管壁存在慢性炎症 这些早期生物标志物和症状有助于实现早筛早诊。	Atherosclerotic Cardiovascular Disease (ASCVD) is a group of conditions caused by atherosclerosis, which is the buildup of plaque in the walls of arteries. This can lead to various cardiovascular problems, including coronary artery disease (CAD), cerebrovascular disease, and peripheral artery disease (PAD). The early symptoms of ASCVD can vary based on which arteries are affected, but some common…	动脉粥样硬化性心血管疾病（ASCVD，Arteriosclerotic Cardiovascular Disease）是一种与动脉粥样硬化（动脉内脂肪和胆固醇沉积形成斑块）相关的疾病，这些斑块会逐渐增厚并硬化动脉壁，最终可能导致心脏病和中风。ASCVD 的早期症状可能不十分明显，但通常包括以下几种： 1. 胸痛或胸闷（心绞痛）：特别是在进行体力活动时胸部感到压迫、重量感或疼痛。这种痛感有时可以扩散到胳膊、颈部或下颌。 2. 呼吸困难：这通常发生在进行体力活动时，但随着心脏功能进一步受损，也可能在休息时发生。 3. 心悸或心跳不规则：感觉心脏跳动异常或过快。 4. 疲劳：尤其是在日常活动中感到比以前更容易感到疲倦。 5. 晕厥或近晕厥感：由于大脑血流暂时减少，可能会感到眩晕或晕倒。 6. 下肢水肿：当心脏不足以有效泵血时，体液可能会在体内积聚，尤其是在脚和脚踝。 7. 心绞痛引起的咳嗽或呼…	. This is an extremely important question because Atherosclerotic Cardiovascular Disease (ASCVD) is a leading cause of death worldwide, and recognizing its early signs can be life-saving. It's crucial to understand that ASCVD itself is often "silent" for decades. The early "symptoms" are frequently not symptoms at all, but rather risk factors that signal the disease process has begun long before …	关于动脉粥样硬化性心血管疾病（ASCVD）的早期症状，理解这一点至关重要：ASCVD本身在早期很长一段时间内可能是“沉默”的，没有任何明显症状。 真正的“早期信号”往往不是您能感觉到的症状，而是推动疾病发展的风险因素。当血管堵塞严重到一定程度，才会出现身体可以感知的早期症状。 以下是详细的分解说明： . . . 第一部分：真正的“早期预警”（沉默的风险因素） 这些是动脉粥样硬化正在悄然发生的标志。在此阶段进行干预是最有效、最关键的。 高血压：被称为“沉默的杀手”，它会持续损害动脉内壁，使其更容易积聚斑块。 高胆固醇（特别是高LDL“坏”胆固醇）：LDL胆固醇是动脉斑块的主要构成物质。 吸烟/烟草使用：烟草中的化学物质直接损伤血管内壁，加速动脉粥样硬化。 2型糖尿病或胰岛素抵抗：高血糖对血管具有毒性，会显著增加ASCVD风险。 慢性肾病：肾功能受损会影响血压和体液平衡，导致血管损伤。 早发…	. This is an extremely important question because Atherosclerotic Cardiovascular Disease (ASCVD) often develops silently for years before causing noticeable symptoms. It's crucial to understand that the "early" symptoms are often the first symptoms of a major cardiac or cerebrovascular event, like a heart attack or stroke. True early-stage ASCVD typically has no symptoms. Here’s a breakdown of th…	非常重要的一点是，动脉粥样硬化性心血管疾病（ASCVD） 在早期阶段通常没有任何症状，这个过程可以持续数年甚至数十年。当血管内的斑块积聚到一定程度，导致血管严重狭窄或斑块破裂形成血栓时，才会出现症状。 因此，我们通常所说的“早期”症状，往往是第一次出现的心脑血管事件（如心绞痛、小中风）的征兆，是身体发出的重要警报。 以下是基于不同受累部位的常见早期警示症状： . . . 一、 心脏相关症状（冠心病） 当供应心脏血液的冠状动脉堵塞时会出现： 心绞痛（胸痛或不适）： 这是最典型的症状。 感觉： 胸口有压迫感、发紧、挤压、胀满或烧灼感。 关键特点： 常由体力活动或情绪激动诱发。 通常持续数分钟，休息后可缓解。 有时会被误认为是“胃痛”或“消化不良”。 疼痛可能放射到： 左肩、左臂内侧、颈部、下巴或后背。 气短： 感觉“气不够用”，尤其在活动时，严重时休息时也会感到呼吸困难。 其他不典型症状： …	. This is an extremely important question because Atherosclerotic Cardiovascular Disease (ASCVD) often develops silently for years before causing any obvious symptoms. It's crucial to understand that the "early" symptoms are often the first signs of a serious, already-advanced event, like a heart attack or stroke. True early-stage ASCVD typically has no symptoms. Here’s a breakdown of the early w…	很高兴为您生成。 了解动脉粥样硬化性心血管疾病（ASCVD）的早期症状至关重要，但最关键的一点是：真正的早期阶段通常是 “沉默无声”的，没有任何明显症状。 当症状首次出现时，往往意味着疾病已经进展到一定程度，甚至可能预示着心脏病发作或中风等急性事件。 以下是ASCVD早期症状的详细说明： . . . 一、 真正的“沉默”早期阶段 在动脉粥样硬化斑块形成和发展的数年甚至数十年间，患者通常感觉不到任何不适。此时的“信号”不是身体感受，而是体检指标： 高血压 高血脂（尤其是低密度脂蛋白胆固醇LDL-C升高） 高血糖或糖尿病 这个阶段是预防和干预的黄金窗口期。 . . . 二、 首次出现的临床症状（往往是急症前兆） 当动脉斑块破裂、形成血栓，导致血管严重狭窄或堵塞时，就会出现明显症状。这些症状是需要立即就医的警报。 . . . . 1. 冠状动脉疾病（心脏血管）症状 这通常是心脏病发作（心肌梗死…	. This is an extremely important question because Atherosclerotic Cardiovascular Disease (ASCVD) often develops silently for years before causing any obvious symptoms. It's crucial to understand that the "early" symptoms are often the first signs of a serious, already-advanced event, like a heart attack or stroke. True early-stage ASCVD typically has no symptoms. Here’s a breakdown of the early w…	以下是基于不同受累部位的常见早期警示症状： . . . 一、 心脏相关症状（冠心病） 当供应心脏血液的冠状动脉堵塞时会出现： 心绞痛（胸痛或不适）： 这是最典型的症状。 感觉： 胸口有压迫感、发紧、挤压、胀满或烧灼感。 关键特点： 常由体力活动或情绪激动诱发。 通常持续数分钟，休息后可缓解。 有时会被误认为是“胃痛”或“消化不良”。 疼痛可能放射到： 左肩、左臂内侧、颈部、下巴或后背。 气短： 感觉“气不够用”，尤其在活动时，严重时休息时也会感到呼吸困难。 其他不典型症状： 原因不明的严重疲劳、乏力。 恶心、头晕、出冷汗。 心悸（心跳过快、过重或不规则）。 > 特别注意： 女性、老年人和糖尿病患者症状可能不典型，可能没有胸痛，而仅表现为气短、极度疲劳、恶心或后背、下巴疼痛。 . . . 二、 大脑相关症状（颈动脉疾病） 当供应大脑血液的颈动脉堵塞，可能导致短暂性脑缺血发作（TIA），俗称…	Atherosclerotic cardiovascular disease (ASCVD) is a condition caused by a buildup of plaque in your arteries. Plaque is made up of fat, cholesterol, calcium, and other substances. Over time, plaque buildup can narrow your arteries and reduce blood flow to your organs. Early ASCVD often doesn't cause any symptoms. This is why it's so important to see your doctor for regular checkups, even if you f…	冠状动脉粥样硬化性心血管疾病 (ASCVD) 的早期症状可能很轻微，甚至没有症状，这就是为什么定期进行筛查和了解这些症状很重要的原因。 ASCVD 的一些常见早期症状包括： 胸痛或不适：这可能是胸部、手臂、颈部或下巴的疼痛、紧缩感或压迫感。这种疼痛通常被称为心绞痛，可能是由于心肌缺血（心肌缺血）引起的。 气短：突然出现呼吸急促可能是由心力衰竭引起的，这是心脏向全身泵血能力减弱的一种情况。 疲劳：ASCVD 的一种常见症状是过度疲劳，即使在进行少量活动后也是如此。 头晕或头晕：这些症状可能是由心血流量减少引起的。	Atherosclerotic cardiovascular disease (ASCVD) is particularly dangerous because it often progresses silently for years without noticeable symptoms. In its earliest stages, plaque accumulates gradually without significantly obstructing blood flow, making detection through symptoms alone difficult. Some individuals might experience subtle warning signs when arterial narrowing becomes more advanced…	动脉粥样硬化性心血管疾病（ASCVD）在早期阶段往往没有明显症状，许多患者是在体检或因其他疾病就诊时偶然发现的。当病变进展到一定程度时，可能出现一些非特异性表现。 常见的早期信号包括胸部不适，特别是在体力活动或情绪激动时出现的胸闷、压迫感或疼痛，休息后可缓解。部分患者会感到原因不明的疲劳、精力下降，或轻微活动后就出现呼吸急促。 其他值得警惕的表现包括头晕、心悸，以及下肢动脉疾病引起的行走时腿部酸痛、麻木，休息后缓解（间歇性跛行）。男性患者可能出现勃起功能障碍，这往往是外周血管疾病的早期征兆。	Early ASCVD frequently presents with no obvious symptoms, earning it the description of a "silent" condition in its initial phases. When symptoms do emerge, they vary depending on which arteries are most affected by atherosclerosis. Possible early indicators include angina - chest pressure or pain that may radiate to the arms, neck, or jaw, typically triggered by exertion or stress. Breathlessnes…	ASCVD的早期症状通常隐匿且不典型。在心脏方面，可能表现为在爬楼梯、快步走等体力负荷增加时出现胸骨后不适、压迫感或气促，休息数分钟即可缓解。这种症状可能被误认为消化不良或肌肉酸痛。 脑血管受累的早期征兆可能包括短暂出现的视物模糊、单侧肢体麻木无力、言语不清，这些症状通常在24小时内完全恢复（短暂性脑缺血发作）。外周血管疾病则可能引起行走时小腿肌肉酸痛、痉挛，迫使患者停下休息。 值得注意的是，糖尿病或老年患者可能因神经感知减退而表现为"无症状性心肌缺血"，更容易被忽视，需要通过定期检查才能发现。	The initial stages of ASCVD typically develop without obvious symptoms, as arteries can compensate for gradual plaque accumulation. When early manifestations do occur, they're often subtle and easily attributed to other causes. Potential early signs include chest discomfort that may feel like pressure, squeezing, or burning, usually brought on by physical exertion. Unexplained shortness of breath…	ASCVD早期可能仅表现为功能性症状。心血管系统方面，患者在运动或精神紧张时可能出现心前区不适，但疼痛程度较轻，持续时间短暂，容易被忽视。部分患者会感到异常疲劳，日常工作耐力下降。 脑部供血不足的早期征兆包括偶发的头晕、眼前发黑、记忆力减退和注意力不集中。外周动脉疾病的早期信号则是下肢发凉、麻木，皮肤颜色改变，毛发脱落，以及行走一定距离后出现的肌肉酸痛。 由于这些症状缺乏特异性，常被误认为工作劳累或年龄增长的自然现象。建议具有危险因素的人群即使没有症状也应定期进行心血管风险评估。	ASCVD is often asymptomatic in its early phases, with many people unaware they have the condition until a serious event occurs. When early symptoms do manifest, they typically reflect reduced blood flow to specific organs. Common early warnings include angina (chest discomfort during physical or emotional stress), palpitations, or unusual breathlessness with exertion. Peripheral artery disease ma…	ASCVD的早期临床表现多样且隐匿。心脏方面最常见的早期表现是稳定型心绞痛，特征为与劳力相关的胸骨后闷痛、压迫感，可放射至左肩、背部或下颌，持续数分钟，休息或含服硝酸甘油后缓解。 脑血管早期缺血可能引起短暂性脑缺血发作，表现为突发性的单眼黑蒙、肢体无力、感觉异常或言语障碍，通常在1小时内完全恢复。外周动脉疾病早期可发现下肢脉搏减弱、皮肤温度降低、指甲增厚等体征。 需要特别注意的是，女性、糖尿病患者和老年人的ASCVD早期症状可能更不典型，仅表现为乏力、恶心、背痛或失眠等，更需要提高警惕，及时进行专业评估。
8.Which diagnostic tests are used to confirm ASCVD?	8.哪些诊断测试用于确诊ASCVD？	ASCVD (Atherosclerotic Cardiovascular Disease) can be confirmed through several diagnostic tests, depending on the clinical presentation and risk factors. Here are some commonly used tests: 1. Blood Tests: These include lipid profile tests to assess levels of cholesterol (including LDL, HDL, and total cholesterol), triglycerides, and other markers such as high-sensitivity C-reactive protein (hs-C…	ASCVD (Atherosclerotic Cardiovascular Disease) 是指动脉粥样硬化性心血管疾病。确认 ASCVD 的诊断测试通常包括： 1. 血液检查：血脂水平测试，包括总胆固醇、低密度脂蛋白（LDL）胆固醇、高密度脂蛋白（HDL）胆固醇和甘油三酯。 2. 心电图（ECG）：心电图可检测心脏的电活动，显示心脏是否有缺血、心肌梗死或心律失常等问题。 3. 超声心动图（Echocardiogram）：超声心动图可以检测心脏的结构和功能，包括心脏的收缩和舒张功能，以及心脏瓣膜的功能。 4. CT（Computed Tomography）扫描：CT 血管造影（CTA）可以提供动脉粥样硬化斑块的详细图像，帮助评估动脉狭窄和斑块的位置和严重程度。 5. 核磁共振成像（MRI）：MRI 可以提供更详细的心脏和血管图像，对于诊断心脏疾病和评估动脉硬化有很高的分辨率。 6. 冠…	Diagnosing ASCVD involves a range of clinical evaluations tailored to the patient’s symptoms and cardiovascular risk profile. Physicians typically begin with laboratory and imaging tests to assess vascular health and cardiac function. Serum Biomarkers: Blood tests are essential for evaluating lipid levels, including LDL-C, HDL-C, and triglycerides. Inflammatory markers like hs-CRP and lipoprotein…	动脉粥样硬化性心血管疾病（ASCVD）的确诊需结合多种检测手段。常用实验室检查涵盖血脂分析（如载脂蛋白A/B、脂蛋白a等），同时会检测超敏C反应蛋白以评估炎症状态。心脏负荷试验可通过运动或药物刺激观察心电图变化，辅助发现隐匿性心肌缺血。颈动脉超声能直观显示血管壁内膜厚度及斑块性质，成为评估全身动脉硬化的窗口。心脏计算机断层扫描可量化冠状动脉钙化积分，间接反映斑块负荷。对于复杂病例，血管内超声能够从管腔内部评估病变特征，为诊断提供更精确依据。	ASCVD diagnosis integrates multiple modalities to evaluate arterial health and cardiac function. The approach depends on the patient’s clinical presentation and underlying risk factors. Lipid and Inflammatory Profiles: Blood tests measure cholesterol fractions and triglycerides. Additional markers like hs-CRP and homocysteine may be used to assess systemic inflammation and vascular risk. Electroc…	临床诊断ASCVD需采用多层次检查策略。除基础血脂七项检测外，常包括空腹血糖和糖化血红蛋白评估代谢状态。动态心电图可连续记录24小时心电活动，捕捉阵发性心肌缺血。冠状动脉CT血管成像能无创评估主要血管狭窄程度，已成为重要筛查工具。心肌灌注显像通过示踪剂分布可评估心肌微循环状况。踝肱指数测定可快速筛查下肢动脉病变。数字减影血管造影仍为诊断金标准，能实时观察血流动力学改变，同时具备介入治疗功能。	The diagnosis of ASCVD involves a combination of laboratory assessments and imaging studies, chosen according to the patient’s symptoms and cardiovascular risk profile. Biochemical Testing: Lipid panels are fundamental for assessing cholesterol levels. Additional markers such as hs-CRP, apolipoproteins, and fibrinogen may provide insight into inflammatory and thrombotic risk. Cardiac Rhythm Evalu…	ASCVD确诊依赖综合检测体系。新兴生物标志物如同型半胱氨酸、纤维蛋白原检测可补充传统危险分层。运动平板试验通过分级负荷观察心电图ST段改变，评估心脏功能储备。经食道超声可更清晰显示心脏后部结构及大血管斑块。心脏磁共振成像兼具软组织分辨率与功能评估优势，可准确识别心肌纤维化。下肢动脉超声能系统评估髂动脉至足背动脉的病变情况。光学相干断层扫描等腔内影像技术可提供微米级血管壁结构信息。	ASCVD is a progressive condition that can be diagnosed using a variety of tests, each offering insights into different aspects of cardiovascular health. The choice of diagnostic method depends on clinical suspicion and patient-specific risk factors. Laboratory Analysis: Blood tests are used to evaluate lipid levels, including LDL, HDL, and triglycerides. Inflammatory markers like hs-CRP and serum…	现代ASCVD诊断整合多模态检查方法。实验室评估扩展至肾功能（肌酐、尿微量白蛋白）及甲状腺功能检测。心脏彩超新增三维成像技术和组织多普勒，可精确计算心室同步性。双源CT凭借更高时间分辨率实现动态冠脉成像。正电子发射断层扫描可定量评估斑块代谢活性，识别易损斑块。血管功能检测如脉搏波传导速度可早期发现动脉弹性改变。选择性血管造影结合血流储备分数测定，能同时评估解剖狭窄与功能学意义。	Atherosclerotic cardiovascular disease (ASCVD) is a term used to describe diseases caused by plaque buildup in the arterial walls, leading to conditions such as coronary heart disease, carotid artery disease, peripheral artery disease, and chronic kidney disease. Confirming ASCVD typically involves several diagnostic tests that assess the presence, extent, and severity of atherosclerosis. Here ar…	确认动脉粥样硬化性心血管疾病（ASCVD）通常涉及多种诊断测试和评估，主要目的是评估心血管系统的功能和检查血管内的斑块积累。以下是一些常用的诊断测试： 1. 血液检测: - 胆固醇水平测试：测量LDL（低密度脂蛋白）、HDL（高密度脂蛋白）和总胆固醇水平。 - C反应蛋白：衡量体内炎症的标志，炎症与动脉斑块的发展密切相关。 - 血糖测试：用于评估糖尿病状况，糖尿病是ASCVD的一个重要风险因素。 2. 心电图（ECG）： - 检测心脏电活动的变化，可以提示心脏肌肉是否经历了缺血（供血不足）或有心脏病发作的征兆。 3. 超声心动图： - 使用声波评估心脏的结构和功能，包括心室壁的运动，以及瓣膜的功能。 4. 冠状动脉造影： - 通过在血管内注射染料并使用X射线成像来观察冠状动脉中的血流阻塞或狭窄。 5. 计算机断层扫描（CT）： - 冠状动脉钙化扫描：通过测量冠状动脉中的钙化程度来评估动脉…	. Confirming Atherosclerotic Cardiovascular Disease (ASCVD) involves a combination of diagnostic tests, which can be broadly categorized into those that assess risk factors, those that provide anatomic evidence of plaque, those that evaluate functional consequences (like reduced blood flow), and those that detect active cardiac injury. Here is a breakdown of the key diagnostic tests used to confi…	当然。用于确诊动脉粥样硬化性心血管疾病（ASCVD）的诊断方法是一个多步骤的过程，包括风险评估、无创检查和有创检查。 其诊断流程通常遵循从简单到复杂、从无创到有创的原则。下图清晰地展示了这一诊断路径： ```mermaid flowchart TD A[患者就诊<br>（症状/风险因素）] --> B[初始评估<br>（病史、体检、血液检查）] B --> C{疑似冠心病<br>（胸痛/呼吸困难）} C -- 是 --> D[无创影像学检查] C -- 否 --> E{疑似外周动脉病<br>（腿痛/跛行）} subgraph D [冠心病无创检查] direction LR D1[负荷心电图] --> D2[负荷超声心动图] --> D3[心肌灌注显像] --> D4[冠脉CTA] end subgraph E [外周动脉病检查] direction LR E1[踝肱指数] --> E2…	. Confirming Atherosclerotic Cardiovascular Disease (ASCVD) involves a combination of diagnostic tests, which can be broadly categorized into those that assess risk factors, those that provide anatomical evidence of plaque, those that evaluate the functional consequences of blockages, and those that detect biomarkers of injury. No single test is used in isolation. The choice of tests depends on t…	当然。用于确诊动脉粥样硬化性心血管疾病（ASCVD）的诊断方法是一个多步骤的过程，包括风险评估、无创检查和有创检查。 其诊断流程通常遵循从简单到复杂、从无创到有创的原则。下图清晰地展示了这一诊断路径： ```mermaid flowchart TD A[患者就诊<br>（症状/风险因素）] --> B[初始评估<br>（病史、体检、血液检查）] B --> C{疑似冠心病<br>（胸痛/呼吸困难）} C -- 是 --> D[无创影像学检查] C -- 否 --> E{疑似外周动脉病<br>（腿痛/跛行）} subgraph D [冠心病无创检查] direction LR D1[负荷心电图] --> D2[负荷超声心动图] --> D3[心肌灌注显像] --> D4[冠脉CTA] end subgraph E [外周动脉病检查] direction LR E1[踝肱指数] --> E2…	. Confirming Atherosclerotic Cardiovascular Disease (ASCVD) involves a combination of diagnostic tests, which can be broadly categorized into those that assess risk factors, those that provide anatomic evidence of plaque, those that evaluate functional consequences (like reduced blood flow), and those that detect active cardiac injury. Here is a breakdown of the key diagnostic tests used to confi…	确诊动脉粥样硬化性心血管疾病（ASCVD）所使用的诊断方法是一个系统性的过程，通常从无创检查开始，根据需要再进行有创检查。以下是一些关键的诊断测试： 一、 初始评估与血液检查 这是基础评估，用于了解整体风险。 1. 病史和体格检查：医生会详细询问您的症状、家族史、生活习惯，并测量血压、听诊心音、检查四肢脉搏等。 2. 血液检查： - 血脂全套：重点关注低密度脂蛋白胆固醇，即坏胆固醇，它是评估风险和制定治疗策略的核心指标。 - 血糖和糖化血红蛋白：用于筛查糖尿病或前期糖尿病。 - 高敏C反应蛋白：反映血管内的炎症水平，是风险评估的补充指标。 - 心肌损伤标志物：当怀疑急性心脏病发作时，肌钙蛋白是关键的诊断依据。 - 脑钠肽：用于评估是否存在心功能不全。 二、 无创影像学检查 这些检查旨在直接或间接地观察血管和器官的状况。 针对冠心病，即心脏血管病变： 1. 心电图：包括静息状态和运动负荷下…	1. Initial Assessment and Risk Factor Evaluation These are not "confirmation" tests for existing disease per se, but they are essential first steps that determine the need for further, more direct testing. Clinical History and Physical Exam: Assessing symptoms (e.g., chest pain, shortness of breath), family history, and lifestyle factors (smoking, diet, exercise). Blood Tests: Lipid Panel: Measur…	确诊动脉粥样硬化性心血管疾病需要结合多种诊断方法。医生会根据患者是否出现症状来选择相应的检查。 对于初步评估和风险筛查，会进行详细的病史询问和体格检查，了解症状、家族史和生活方式。血液检查包括血脂全套，用于测量各类胆固醇和甘油三酯水平；血糖和糖化血红蛋白检查，用于筛查糖尿病；同时还包括常规的血压测量。 在影像学检查方面，针对不同部位的病变采用不同的方法。对于冠状动脉疾病，冠状动脉CT血管造影是一种无创检查，能够直接显示冠状动脉内的斑块和狭窄情况。冠状动脉钙化扫描通过量化钙化斑块来评估风险。侵入性冠状动脉造影是诊断冠脉阻塞的金标准。负荷试验则用于评估心脏在压力下是否出现缺血。 对于脑血管疾病，颈动脉超声是检查颈动脉斑块和狭窄的主要方法。颈动脉和脑部的CT血管造影或MR血管造影能够提供更详细的血管图像。 对于外周动脉疾病，踝肱指数是一种简单可靠的诊断方法，通过比较脚踝和手臂的血压来判断。动脉…	Atherosclerosis itself can't be directly diagnosed with a single test. However, doctors use a combination of tests to assess your risk of ASCVD and check for signs of damage caused by narrowed arteries. Here are some of the diagnostic tests used: Blood tests: This includes a lipid panel to measure your cholesterol levels, including LDL (bad) cholesterol, HDL (good) cholesterol, and triglycerides.…	以下是一些用于确认动脉粥样硬化性心血管疾病 (ASCVD) 的诊断测试： 血液检查： 血脂检查： 测量总胆固醇、低密度脂蛋白 (LDL) 胆固醇、高密度脂蛋白 (HDL) 胆固醇和甘油三酯水平。 空腹血糖检查： 测量血糖水平。 糖化血红蛋白 (HbA1c) 检查： 测量过去 2-3 个月的平均血糖水平。 C 反应蛋白 (CRP) 检查： 测量炎症标志物水平。 影像学检查： 胸部 X 光： 可以显示心脏和肺部的大小和形状。 心电图 (ECG)： 可以记录心脏的电活动。 超声心动图： 使用超声波来创建心脏图像。 心脏计算机断层扫描 (CT) 扫描： 可以创建心脏和胸部的详细图像。 心脏磁共振成像 (MRI)： 可以创建心脏和胸部的详细图像。 其他测试： 运动测试： 评估心脏在运动时的表现。 踝臂指数 (ABI)： 测量脚踝和手臂的血压，以评估外周动脉疾病的风险。	Diagnosing ASCVD involves a multi-faceted approach using various tests to evaluate arterial health and identify atherosclerosis. The process typically begins with non-invasive assessments before progressing to more detailed examinations if needed. Blood tests form the foundation of evaluation, measuring lipid profiles (LDL, HDL, triglycerides), inflammatory markers like high-sensitivity C-reactiv…	确诊ASCVD需结合多种诊断方法。实验室检查是基础，包括血脂全套（总胆固醇、LDL-C、HDL-C、甘油三酯）、血糖和糖化血红蛋白。高敏C反应蛋白可反映炎症状态，对风险评估有重要价值。 无创影像学检查至关重要。颈动脉超声能直接观察斑块形态和狭窄程度；冠状动脉钙化积分通过CT扫描量化冠脉钙化负荷；踝臂指数和脉搏波传导速度可评估外周动脉功能和僵硬度。心脏超声则能检测心脏结构和功能异常。 对于疑似急性冠脉综合征患者，需动态监测心肌酶谱和心电图变化。若症状持续或无创检查提示严重病变，则需进行冠状动脉造影，这是诊断冠脉狭窄的"金标准"。	Physicians employ a tiered diagnostic strategy to confirm ASCVD presence and severity. Initial evaluation focuses on risk assessment through blood tests that quantify cholesterol levels, glucose metabolism, and inflammatory markers. Basic cardiac tests include resting electrocardiograms to identify prior silent heart attacks and echocardiograms to evaluate cardiac chamber size, wall motion, and p…	ASCVD的诊断采用阶梯式策略。初步评估包括详细询问症状、危险因素和家族史，结合血压测量、体重指数计算和常规血液检查（血脂、血糖、肾功能）。 功能性检查如运动负荷心电图可用于评估心肌缺血情况。结构评估则依赖多种影像学技术：心脏超声检查室壁运动和瓣膜功能；颈动脉超声检测易损斑块；冠状动脉CT血管成像能无创显示冠脉解剖结构。 确诊和评估严重程度可能需要侵入性检查。冠状动脉造影可精确量化狭窄程度，血管内超声和光学相干断层成像则能详细分析斑块特性。下肢动脉造影是诊断外周动脉疾病的重要方法。	Confirming ASCVD requires a comprehensive diagnostic approach that evaluates both the extent of atherosclerosis and its functional consequences. The diagnostic journey typically progresses from basic screening to targeted investigations. Laboratory assessment includes fasting lipid panel, glucose levels, and often additional biomarkers like lipoprotein(a) and high-sensitivity C-reactive protein t…	ASCVD的诊断包含多方面评估。血液检测除常规血脂血糖外，还应包括载脂蛋白A1和B、脂蛋白(a)等更精细的指标。肾功能和尿微量白蛋白检测也有助于评估全身血管损伤程度。 无创诊断技术中，血管超声可评估颈动脉、股动脉等表浅血管的斑块负荷；冠状动脉钙化积分是筛查亚临床冠脉粥样硬化的有效工具；负荷心肌灌注显像则能检测功能性心肌缺血。 对于复杂病例，可采用更先进的影像学手段。心脏磁共振能精确评估心肌存活性和瘢痕负荷；PET-CT可量化心肌血流储备和血管炎症状态。这些检查为治疗决策提供重要依据。	The diagnostic process for ASCVD utilizes complementary tests to establish the diagnosis, determine its severity, and guide treatment decisions. Testing strategy is individualized based on symptoms and risk profile. Basic assessment includes blood tests for cholesterol subfractions, triglycerides, glucose, and often inflammatory markers. Resting electrocardiograms provide baseline cardiac electri…	确诊ASCVD需综合应用多种诊断工具。基础评估包括全面危险因素筛查和血液检测（血脂、血糖、肝肾功能及炎症标志物）。体格检查应特别注意血管杂音和四肢脉搏情况。 影像学诊断按部位有所不同：脑血管评估可采用颈动脉超声、经颅多普勒和脑动脉CTA/MRA；心脏检查包括静息/负荷心电图、心脏超声和冠脉CTA；外周动脉则通过踝臂指数、节段压力测定和血管超声来评估。 侵入性检查主要用于治疗决策。冠状动脉造影是血运重建前的必要步骤，血管内影像学技术可指导支架置入。这些诊断方法的组合应用能全面评估ASCVD的程度和严重性。
9.Does a family history of cardiac diseases increase my risk of ASCVD?	9.有心脏病家族史会增加我患ASCVD的风险吗？	Yes, a family history of cardiac diseases can indeed increase your risk of atherosclerotic cardiovascular disease (ASCVD). Genetics play a significant role in determining your susceptibility to cardiovascular conditions such as heart disease, stroke, and peripheral artery disease. If you have close relatives (parents or siblings) who have experienced heart attacks, strokes, or other cardiovascula…	是的，心脏病家族史可以增加你患动脉粥样硬化性心血管疾病（ASCVD）的风险。ASCVD是一组影响心脏和血管的疾病，包括冠心病、心肌梗死、脑血管疾病等。如果你的家族中有人患有这些疾病，那么你患ASCVD的风险可能会增加，因为遗传因素可能会影响心血管健康。 然而，即使有家族史，也并不意味着你一定会患上ASCVD。其他因素，如生活方式选择（饮食、运动习惯）、吸烟、高血压、高胆固醇水平等，同样也会影响你的心血管健康。因此，即使有家族史，你也可以通过保持健康的生活方式来降低患ASCVD的风险。定期体检并与医生讨论你的风险因素和预防策略也是很重要的。	Having a family history of cardiovascular disease can significantly influence your likelihood of developing atherosclerotic cardiovascular disease (ASCVD). Inherited genetic factors may predispose individuals to conditions like high blood pressure, high cholesterol, or diabetes, all of which are major contributors to ASCVD. If your immediate family members—such as your parents or siblings—have ex…	是的，家族中存在心脏病史确实会提升个体罹患动脉粥样硬化性心血管疾病（ASCVD）的可能性。ASCVD涵盖了一系列心脏及血管病变，例如心绞痛、脑卒中以及外周动脉疾病等。遗传背景可能使得某些人更易受到血脂异常或高血压等风险因素的影响。 尽管如此，遗传倾向并非决定性因素。个人的日常习惯，如是否坚持规律运动、保持均衡饮食、控制体重以及避免吸烟，都会显著影响心血管系统的健康状况。积极改善这些可调控的因素，能够有效抵消一部分遗传带来的风险。 定期进行健康检查，特别是监测血压、血糖和胆固醇水平，有助于及早发现潜在问题。与医疗专业人员保持沟通，制定个性化的预防计划，对降低ASCVD发病风险具有重要意义。 综上所述，虽然家族史是不可改变的风险因素，但通过积极的生活管理仍可大幅改善心血管健康结局，维护长期生活质量。	Yes, a family history of heart disease is considered a non-modifiable risk factor for atherosclerotic cardiovascular disease (ASCVD). This means that while you cannot change your genetic background, it still plays a crucial role in shaping your overall cardiovascular risk profile. Individuals with close relatives who have suffered from heart attacks, strokes, or other vascular conditions—especial…	确实，动脉粥样硬化性心血管疾病（ASCVD）的发病风险在具有心脏病家族史的个体中会有所升高。这类疾病涉及冠状动脉疾病、心力衰竭以及多种脑血管病变等多种类型。遗传因素可能通过影响血管功能或代谢机制而增加患病易感性。 需要明确的是，遗传风险只是众多影响因素之一。不健康的饮食结构、缺乏身体活动、长期精神压力以及过量饮酒等生活方式因素，同样会显著加速动脉粥样硬化的进程。通过调整这些行为模式，可以有效干预疾病的发展轨迹。 建立定期体检的习惯至关重要，特别是进行心血管专项评估。根据检查结果，医生可能会建议采取针对性的预防措施，包括必要的药物治疗或生活方式干预。 因此，即使存在家族遗传风险，采取积极的健康管理策略仍然能够显著改善心血管健康状态，降低临床事件的发生概率。	Genetic predisposition plays a notable role in the development of atherosclerotic cardiovascular disease (ASCVD), and having a family history of cardiac conditions can increase your risk. This is particularly true if first-degree relatives have experienced cardiovascular events before the age of 55 in men or 65 in women. Such a history may reflect inherited traits like elevated LDL cholesterol or…	家族性心脏病史确实是动脉粥样硬化性心血管疾病（ASCVD）的重要风险因素之一。ASCVD包括心肌缺血、心律失常以及多种血管功能障碍性疾病。遗传特质可能通过影响炎症反应或凝血机制而提升患病可能性。 值得注意的是，环境与行为因素在疾病发展过程中起着关键作用。长期暴露于空气污染、维持高压力状态、睡眠不足以及营养失衡都会进一步加剧心血管系统的负担。有意识地改善这些外在条件，能够有效弥补遗传方面的不利影响。 建议定期接受心血管健康筛查，包括心电图、颈动脉超声等专项检查。根据评估结果，可与医生共同制定适合的风险管控方案，必要时进行药物预防。 总之，虽然家族史增加了患病可能性，但通过系统性的预防措施，完全能够有效维护心血管功能，实现良好的健康管理效果。	A family history of cardiovascular disease is a well-established risk factor for atherosclerotic cardiovascular disease (ASCVD). This connection is largely due to shared genetic traits that can influence lipid metabolism, blood pressure regulation, and inflammatory responses—all of which are involved in the development of atherosclerosis. If your parents or siblings have had heart-related issues,…	存在心脏病家族史确实会使动脉粥样硬化性心血管疾病（ASCVD）的患病风险相应提高。这类疾病包含急性冠脉综合征、缺血性心肌病等多种心脏及血管病变形式。遗传因素可能通过调控血压稳定性或糖代谢过程而影响个体易感性。 需要认识到，遗传风险只是整体风险评估的一部分。个人的职业特性、居住环境、社会支持系统以及心理健康状况都会对心血管系统产生深远影响。有针对性地优化这些生活维度，能够显著改善血管健康状况。 推行年度健康体检制度十分必要，特别要关注心脏功能指标和血管弹性评估。根据检查数据，医疗人员可以提供阶段性的健康改善建议，包括营养调整和运动处方。 由此可见，即使面临遗传风险，通过全面健康管理仍可大幅提升心血管系统的适应能力，延缓疾病进展进程。	Yes, a family history of cardiac diseases can indeed increase your risk of Atherosclerotic Cardiovascular Disease (ASCVD). ASCVD refers to the build-up of fats, cholesterol, and other substances in and on the artery walls, which can lead to conditions such as heart attack, stroke, and peripheral artery disease. Here are a few points on how family history plays a role: 1. Genetic Factors: Certain …	心脏病家族史确实可能会增加您患动脉粥样硬化性心血管疾病（ASCVD）的风险。ASCVD 是一种涉及动脉粥样硬化（动脉内脂肪和胆固醇堆积）的心血管病，包括冠状动脉心脏病、脑卒中和外周动脉疾病等。以下是心脏病家族史如何影响ASCVD风险的一些关键点： 1. 遗传因素：家族史是ASCVD的一个重要风险因素，说明有可能存在遗传倾向。如果您的父母或兄弟姐妹有心脏病史，您患心脏病的风险可能会比没有这种家族史的人高。 2. 遗传性脂质异常：某些家族性脂质异常，如家族性高胆固醇血症，可以导致血液中胆固醇水平异常高，从而增加ASCVD的风险。 3. 生活方式和环境因素：家族中的生活方式习惯，如饮食、体育活动水平和吸烟习惯，可能会在家族成员间相似，这些也可能是风险因素。 4. 早发心血管疾病：家族中如果有成员在较年轻时就患有心血管疾病，这可能是一个强烈的风险提示符，表明家族中可能存在强烈的遗传倾向。 因此，…	Yes, a family history of cardiac disease is a significant and well-established risk factor for developing Atherosclerotic Cardiovascular Disease (ASCVD). This risk is particularly heightened if your first-degree relatives (parents or siblings) experienced early-onset heart disease. For men, early-onset is defined as before age 55, and for women, before age 65. The reason for this increased risk i…	是的，有心脏病家族史会显著增加您患动脉粥样硬化性心血管疾病（ASCVD）的风险。 当您的直系亲属（父母、兄弟姐妹）患有早发性心脏病时，这种风险会尤其高。早发性通常指男性在55岁前、女性在65岁前确诊。 这种风险的增加源于遗传因素和共同生活环境（如饮食习惯、生活方式）的综合影响。遗传可能让你更容易出现高血压、高胆固醇等问题。 虽然家族史是无法改变的危险因素，但了解这一点至关重要。这意味着您需要更加积极地去控制那些可以改变的风险因素。您应该与医生详细讨论您的家族史，以便进行正式的风险评估，并制定个性化的预防策略。这通常包括严格控制血压、血脂和血糖，保持健康饮食，规律运动，彻底戒烟，以及维持健康体重。	Yes, a family history of cardiac disease is a significant and well-established risk factor for developing Atherosclerotic Cardiovascular Disease (ASCVD). This risk is particularly heightened if your first-degree relatives (parents or siblings) experienced early-onset heart disease. For men, early-onset is defined as before age 55, and for women, before age 65. The reason for this increased risk i…	是的，有心脏疾病家族史会显著增加您患动脉粥样硬化性心血管疾病（ASCVD）的风险。 这种风险在您的直系亲属（父母或兄弟姐妹）患有早发性心脏病的情况下尤为突出。早发性是指男性在55岁之前发病，女性在65岁之前发病。 这种风险的增加源于遗传因素和共同生活习惯的结合。您可能遗传了易导致高胆固醇、高血压或其他问题的基因。同时，家庭成员间相似的生活环境、饮食和活动水平也会影响风险。 将您的家族史告知医生至关重要。这能使医生进行更个性化的风险评估。他们可能会建议您更早或更频繁地进行胆固醇、血压和糖尿病筛查，也可能在更早的年龄就建议您采取更积极的生活方式干预，或考虑使用预防性药物。	Yes, a family history of cardiac disease is a significant and well-established risk factor for developing Atherosclerotic Cardiovascular Disease (ASCVD). This risk is strongest when you have a first-degree relative (a parent or sibling) who was diagnosed with heart disease at a relatively young age. For men, this is considered before age 55, and for women, before age 65. The increased risk is bel…	是的，有心脏疾病家族史会显著增加您患动脉粥样硬化性心血管疾病（ASCVD）的风险。 这种风险在您的直系亲属（父母或兄弟姐妹）患有早发性心脏病的情况下尤为突出。早发性是指男性在55岁之前发病，女性在65岁之前发病。 这种风险的增加源于遗传因素和共同生活习惯的结合。您可能遗传了易导致高胆固醇、高血压或其他问题的基因。同时，家庭成员间相似的生活环境、饮食和活动水平也会影响风险。 将您的家族史告知医生至关重要。这能使医生进行更个性化的风险评估。他们可能会建议您更早或更频繁地进行胆固醇、血压和糖尿病筛查，也可能在更早的年龄就建议您采取更积极的生活方式干预，或考虑使用预防性药物。	Yes, a family history of cardiac disease is a significant, independent risk factor for developing Atherosclerotic Cardiovascular Disease (ASCVD). This increased risk is most strongly linked to having a first-degree relative (such as a parent or sibling) who was diagnosed with heart disease at a relatively young age. For men, this is considered before age 55, and for women, before age 65. The reas…	是的，有心脏病家族史会显著增加您患动脉粥样硬化性心血管疾病（ASCVD）的风险。 当您的直系亲属（父母或兄弟姐妹）在相对年轻时被诊断出心脏病时，这种风险尤其高。对于男性亲属，这个年龄界定在55岁之前；对于女性亲属，则界定在65岁之前。 这种风险的增加源于遗传因素和共同生活环境因素的综合作用。遗传可能影响您的胆固醇水平、血压以及身体代谢糖分和脂肪的方式。同时，家庭成员间也往往共享相似的生活习惯，如饮食结构、运动量和是否吸烟等。 需要明确的是，家族史是一个无法改变的固有风险因素。但了解这一点，恰恰能让您更有动力去控制那些可以改变的风险因素。您应该将家族史情况告知医生，以便他们能更准确地评估您的整体风险。医生可能会建议您更早或更频繁地进行胆固醇、血压和血糖的筛查。积极采取心脏健康的生活方式，例如均衡饮食、定期运动、保持健康体重以及戒烟，对于抵消遗传风险至关重要。	Yes, a family history of cardiac diseases does increase your risk of ASCVD (atherosclerotic cardiovascular disease). This is because ASCVD can be influenced by genetics Here's why having a family history matters: Genetics: A family history can indicate a genetic predisposition to ASCVD. Shared Behaviors: Sometimes, family members share unhealthy habits that contribute to ASCVD risk, such as diet …	是的，有心脏病家族史会增加患动脉粥样硬化性心血管疾病 (ASCVD) 的风险。 如果您的一级亲属（父母、兄弟姐妹或子女）早发性患有动脉粥样硬化性心血管疾病，那么您患这种疾病的风险就会更高。早发性是指男性在 55 岁之前或女性在 65 岁之前患病。 动脉粥样硬化性心血管疾病是由斑块堆积在动脉壁内引起的。斑块是由脂肪、胆固醇和其他物质组成的。随着时间的推移，斑块会积聚并硬化，使动脉变窄并限制血液流动。有心脏病家族史的人患动脉粥样硬化性心血管疾病的风险有多高取决于多种因素，包括： 亲属患病的年龄和严重程度：如果您的亲属在年轻时或患有严重疾病时患病，那么您患病的风险就会更高。 您与亲属的关系：与您关系最密切的亲属（父母、兄弟姐妹）对您风险的影响最大。 您的生活方式：如果您吸烟、超重、不运动或不健康饮食，那么您患动脉粥样硬化性心血管疾病的风险就会更高。	Yes, a family history of cardiac disease significantly increases your risk of developing ASCVD. This elevated risk stems from both genetic inheritance and shared environmental factors within families. Specific genetic variations can predispose individuals to conditions like high cholesterol, hypertension, and diabetes - all major ASCVD risk factors. The risk is particularly heightened when first-…	是的，心脏病家族史是ASCVD的明确危险因素。若一级亲属（父母、兄弟姐妹）存在早发心血管病史（男性<55岁，女性<65岁），您的患病风险将显著增加。这种遗传易感性可能通过多种机制传递，包括脂质代谢异常、高血压倾向和糖尿病易感性等。 需要注意的是，家族风险包含先天遗传和后天环境双重影响。共同的生活习惯，如相似的饮食结构、运动模式或吸烟环境，也会显著贡献于风险聚集。因此，在评估家族史时，需同时关注遗传背景和共享环境因素。 对于有明确家族史的人群，建议更早开始风险评估，并采取更积极的预防策略。这可能包括更严格的血压、血脂控制目标，以及更早启动药物预防干预。	A family history of cardiac disease is indeed a well-established risk factor for ASCVD. The influence is substantial enough that major cardiovascular guidelines specifically include family history as a formal risk factor. The increased risk operates through multiple pathways. Hereditary factors can affect cholesterol metabolism, blood pressure regulation, and glucose homeostasis. Some inherited c…	家族史确实是ASCVD的重要风险预测因子。研究表明，有早发心血管病家族史的个体，其患病风险可比无家族史者增加2-4倍。这种风险提升主要源于基因-环境的交互作用。 遗传因素可能影响动脉粥样硬化的多个环节：从脂蛋白代谢异常、血管内皮功能紊乱，到炎症反应亢进和血栓形成倾向。同时，家族共享的不健康生活方式，如高盐高脂饮食、缺乏运动等，也会放大遗传风险。 值得关注的是，即使当前传统危险因素水平正常，有强家族史的个体仍可能具有较高的终身风险。这类人群应考虑进行更深入的风险评估，如检测脂蛋白(a)等遗传相关指标，或通过冠状动脉钙化积分直接评估亚临床动脉粥样硬化负荷。	Yes, having a family history of cardiac diseases does increase your ASCVD risk. This connection is significant enough that cardiovascular risk calculators often include family history as an important component. The risk elevation comes from both inherited genetic factors and commonly shared family behaviors. Genetic predispositions can affect how your body processes cholesterol, regulates blood p…	心脏病家族史与ASCVD风险之间存在明确的剂量反应关系。具体而言，亲属发病年龄越早、受累亲属数量越多，个人风险就越高。这种关联部分是由单基因遗传病（如家族性高胆固醇血症）和多基因风险评分共同决定的。 除了生物学遗传，代际间传递的行为模式和文化习惯也是重要中介。一个家庭中常见的烹饪方式、口味偏好、身体活动习惯以及压力应对方式，都会显著影响心血管健康。 对于有家族史者，建议采取以下措施：建立详细的家系图谱，记录亲属发病年龄和类型；从青年期开始定期进行全面风险评估；在医生指导下，可能需要在更早年龄启动他汀等预防性治疗。	A positive family history of cardiac disease does increase your likelihood of developing ASCVD. This relationship reflects the combined influence of genetic susceptibility and shared environmental exposures. Inherited factors can contribute to various aspects of ASCVD risk, including tendencies toward dyslipidemia, hypertension, insulin resistance, and specific structural heart abnormalities. The…	家族史是ASCVD的独立危险因素，即使调整了其他传统危险因素后，这种关联仍然存在。风险增加的程度取决于亲属关系密切度和早发性。父母双方均有早发冠心病史时，子女风险增加最为显著。 机制上，这涉及多基因遗传背景，影响胆固醇代谢、血压调节、血糖稳定性和炎症反应等多个生理途径。表观遗传学改变，如DNA甲基化模式在代际间的传递，也可能在其中发挥作用。 管理策略应包括：从20岁开始或比家族最早发病年龄提前10年进行基线风险评估；每3-5年重新评估；考虑使用阿司匹林进行一级预防；以及对所有可改变危险因素采取零容忍态度，特别是戒烟和体重管理。
10.Does my hypertension, diabetes, or hyperlipidemia increase my risk of ASCVD?	10.我的高血压、糖尿病或高脂血症会增加我患动脉粥样硬化性心血管疾病的风险吗？	Yes, having hypertension, diabetes, or hyperlipidemia can increase your risk of atherosclerotic cardiovascular disease (ASCVD). These conditions contribute to the buildup of plaque in your arteries, which can lead to blockages and increase your risk of heart attack, stroke, and other cardiovascular problems. It's essential to manage these conditions effectively through lifestyle changes and, if n…	是的，高血压、糖尿病和高脂血症都被认为是动脉粥样硬化心血管疾病（ASCVD）的重要风险因素。ASCVD是一种影响心血管系统的疾病，包括心脏病和中风。这些慢性疾病会导致动脉硬化，增加心脏病和中风的风险。 高血压使心脏必须更加努力地工作，以推动血液通过血管。长期的高血压可以损伤动脉壁，增加动脉硬化的风险。糖尿病会损害血管内皮细胞，导致动脉粥样硬化的形成。高脂血症会导致血液中的胆固醇水平升高，这也是ASCVD的一个危险因素。 因此，如果你有高血压、糖尿病或高脂血症，你患ASCVD的风险会增加。管理这些健康问题，保持健康的生活方式，以及遵循医生的建议，可以降低患ASCVD的风险。	Chronic conditions like high blood pressure, elevated blood sugar, and abnormal lipid levels are well-known contributors to atherosclerotic cardiovascular disease (ASCVD). These disorders accelerate the formation of arterial plaque, narrowing blood vessels and impairing circulation. Over time, this can result in serious events such as myocardial infarction or cerebrovascular accidents. To mitigat…	是的，高血压、糖尿病和高脂血症均是动脉粥样硬化性心血管疾病（ASCVD）的主要危险因素。这些慢性病症会共同作用于血管系统，促使动脉壁发生斑块积聚与硬化改变，进而引发冠心病、脑卒中及其他血管事件。 长期高血压可造成血管内皮机械应力增加，加速动脉壁损伤与纤维化。糖尿病通过胰岛素抵抗及高血糖状态诱发氧化应激与炎症反应，破坏内皮功能。高脂血症则使脂质在血管内皮下沉积，形成动脉粥样硬化斑块的基础。 因此，若同时存在上述任一或多项异常，ASCVD发生风险将显著上升。积极控制血压、血糖与血脂水平，采取合理饮食、规律运动并遵医嘱用药，是降低心血管风险的关键措施。	Individuals with hypertension, diabetes, or dyslipidemia face a heightened likelihood of developing ASCVD due to the damaging effects these conditions have on vascular health. They promote inflammation and plaque accumulation within arteries, which compromises blood flow and increases the chance of cardiovascular incidents like heart attacks and strokes. Preventive strategies should include lifes…	确实，高血压、糖尿病以及高脂血症被公认为动脉粥样硬化心血管疾病（ASCVD）的重要诱因。ASCVD以动脉内斑块形成和管腔狭窄为特征，严重影响心、脑等重要器官的血液供应。 血压持续升高会直接损伤动脉内膜，促进脂质渗透与炎症反应。糖代谢异常可引起血管基底膜增厚与微循环障碍，加速动脉硬化进程。血脂异常特别是低密度脂蛋白胆固醇升高，是粥样斑块形成的核心要素。 综上所述，控制这三类代谢性危险因素对预防ASCVD至关重要。建议通过生活方式干预与药物治疗相结合，定期监测相关指标，以实现心血管风险的长期管理。	The presence of hypertension, diabetes mellitus, or hyperlipidemia significantly raises the risk of atherosclerotic cardiovascular disease. These metabolic and vascular disorders contribute to endothelial dysfunction and plaque buildup, which can obstruct arteries and trigger life-threatening complications. Managing these conditions involves a multifaceted approach: maintaining optimal blood pres…	高血压、糖尿病和高脂血症均为动脉粥样硬化性心血管疾病（ASCVD）的独立危险因素。这些疾病可通过不同机制损害血管结构与功能，最终导致心肌梗死、缺血性脑卒中等严重临床结局。 高血压引起血管壁张力持续性增高，造成内皮功能障碍与胶原沉积。糖尿病带来的高血糖环境会促进晚期糖基化终末产物形成，加剧血管硬化。高脂血症则提供动脉斑块形成的脂质原料，并与局部炎症反应相互促进。 由此可见，有效管理上述疾病是预防ASCVD的核心策略。包括低盐低脂饮食、有氧运动、体重控制及规范用药在内的综合管理，可显著改善心血管预后。	Having conditions such as high blood pressure, diabetes, or elevated cholesterol can predispose you to atherosclerotic cardiovascular disease. These health issues accelerate the development of plaque within the arteries, which may lead to restricted blood flow and increase the chance of serious outcomes like stroke or heart failure. Effective management includes adopting a heart-protective lifest…	动脉粥样硬化性心血管疾病（ASCVD）的发生与高血压、糖尿病、高脂血症等代谢异常密切相关。这些因素协同作用，推动动脉壁发生粥样硬化病变，进而引发心脑血管事件。 持续高血压状态会改变血管剪切力，激活血管平滑肌增殖与基质重构。糖尿病不仅损伤大血管，还会引起微血管病变，影响组织灌注与修复能力。血脂异常特别是高甘油三酯与低高密度脂蛋白胆固醇，同样参与动脉硬化进程。 故而对上述危险因素进行系统防控至关重要。建议采取个体化治疗方案，包括药物与非药物措施，定期评估血压、血糖和血脂水平，以实现心血管疾病的一级与二级预防。	Yes, hypertension, diabetes, and hyperlipidemia each independently increase your risk of atherosclerotic cardiovascular disease (ASCVD). Here’s how each condition contributes to this risk: 1. Hypertension (High Blood Pressure): - Hypertension damages the arteries and accelerates the hardening and thickening of the arterial walls (atherosclerosis). This can lead to complications such as heart atta…	高血压、糖尿病和高脂血症都是动脉粥样硬化性心血管疾病（ASCVD）的重要危险因素。以下是这些条件如何增加ASCVD风险的详细解释： 1. 高血压： - 高血压会导致血管壁厚化和硬化，加速动脉粥样硬化的过程。这会增加心脏病、中风、心绞痛等心血管事件的风险。 - 血压每提高20/10毫米汞柱，心脏病风险增加一倍。 2. 糖尿病： - 糖尿病患者的血管易受高血糖的损害，导致血管功能障碍和结构改变，这些改变促进了动脉粥样硬化的形成。 - 糖尿病几乎可以将心血管疾病的风险增加两倍。 3. 高脂血症： - 高脂血症，特别是高低密度脂蛋白（LDL）胆固醇和低高密度脂蛋白（HDL）胆固醇水平，与动脉粥样硬化直接相关。LDL胆固醇在血管壁内积累形成斑块，这些斑块可能最终导致血管阻塞。 - 高三酰甘油血症也与增加的心血管疾病风险相关。 因此，如果您有高血压、糖尿病或高脂血症中的任何一种（或多种），您的ASC…	. This is an excellent and crucial question. Yes, having hypertension, diabetes, or hyperlipidemia significantly increases your risk of developing Atherosclerotic Cardiovascular Disease (ASCVD). In fact, these three conditions are among the most powerful and well-established risk factors for ASCVD. Here’s a breakdown of how each one contributes to your risk: . . . 1. Hypertension (High Blood Pres…	是的，您提到的这三种疾病都会显著增加您患动脉粥样硬化性心血管疾病的风险。 高血压、糖尿病和血脂异常是导致动脉粥样硬化性心血管疾病最主要的三个可控制危险因素。它们各自通过不同的机制损害您的血管，加速动脉粥样硬化的进程。 高血压会持续损伤血管内壁，使其变得粗糙，更容易沉积脂质。糖尿病则主要通过高血糖状态产生毒性作用，损害血管内皮，并造成脂质代谢紊乱。血脂异常，特别是高低密度脂蛋白胆固醇，是形成动脉粥样硬化斑块的直接原料。 当这三种情况同时存在时，它们的影响不是简单相加，而是会相互协同、放大，产生一加一大于二的效果，使动脉粥样硬化性心血管疾病的风险成倍增加。因此，积极并同时管理好这三项指标至关重要，是预防动脉粥样硬化性心血管疾病事件的核心策略。请您务必在医生的指导下，通过生活方式干预和必要的药物治疗，将血压、血糖和血脂控制在目标范围内。	. This is an excellent and very important question. Yes, having hypertension, diabetes, or hyperlipidemia significantly increases your risk of developing Atherosclerotic Cardiovascular Disease (ASCVD). In fact, these three conditions are among the most powerful and well-established risk factors for ASCVD. Here’s a breakdown of how each one contributes to your risk: . . . 1. Hypertension (High Blo…	是的，您患有高血压、糖尿病或高脂血症中的任何一种，都会显著增加患动脉粥样硬化性心血管疾病（ASCVD）的风险。 实际上，这三种疾病是导致ASCVD最明确、最主要的危险因素。它们各自通过不同的机制增加风险，而且当它们同时存在时，风险会成倍增加。 以下是每种疾病如何增加您的风险： 1. 高血压 如何增加风险： 持续过高的血压会冲击和损伤血管内壁（内皮细胞），造成微小的撕裂伤。这为低密度脂蛋白胆固醇（“坏”胆固醇）的沉积和积累创造了条件，从而启动斑块的形成。高压还会使动脉壁变厚、变硬。 结果： 这会加速动脉粥样硬化，导致血管狭窄，限制血液流向心脏（可能引发心绞痛或心肌梗死）和大脑（增加中风风险）。 2. 糖尿病 如何增加风险： 高血糖对血管具有直接的毒性作用，会引起全身性的炎症并损伤血管内皮。糖尿病还常常导致“血脂异常”——表现为高甘油三酯、低高密度脂蛋白（“好”胆固醇）以及更多小而密的低密度…	In fact, these three conditions are among the most powerful and well-established risk factors for ASCVD. Here’s a breakdown of how each one contributes to your risk: 1. Hypertension (High Blood Pressure) How it increases risk: Consistently high pressure inside your arteries damages and strains the inner lining (the endothelium). This creates tiny tears where LDL cholesterol ("bad" cholesterol) ca…	是的，您患有高血压、糖尿病或高血脂症，都会显著增加您发生动脉粥样硬化性心血管疾病（ASCVD）的风险。 事实上，这三种疾病被认为是ASCVD的主要、独立且可改变的危险因素。它们通常被称为“三高”，是心血管健康的“隐形杀手”。 以下是每一种疾病如何增加您的风险： 1. 高血压 如何增加风险： 持续过高的血压会损伤动脉血管的内壁（内皮细胞），造成微小的撕裂。这会使“坏”胆固醇（LDL-C）更容易进入血管壁并堆积形成斑块。同时，高压也会使血管壁增厚、变硬。 结果： 这个过程就是动脉粥样硬化，它会导致血管狭窄和硬化，从而引发心肌梗死、脑卒中（中风）等。 2. 糖尿病 如何增加风险： 长期高血糖对血管具有毒性作用，会导致： 炎症： 损伤血管内壁。 血脂异常： 糖尿病患者常伴有典型的血脂紊乱，如高甘油三酯、低HDL-C（“好”胆固醇），以及更多小而密的LDL颗粒（这种颗粒更容易形成斑块）。 内皮功能…	1. Hypertension (High Blood Pressure) How it increases risk: Consistently high pressure inside your arteries damages and strains the inner lining (the endothelium). This creates tiny tears where bad cholesterol (LDL) can enter and build up, forming plaque. High pressure also makes the arterial walls thick and stiff. The Result: This process, called atherosclerosis, narrows and hardens the arterie…	是的，您患有高血压、糖尿病或高脂血症，都会显著增加您患动脉粥样硬化性心血管疾病（ASCVD）的风险。 事实上，这三种情况被认为是ASCVD的主要、独立且可改变的危险因素。以下是每一种疾病如何增加您的风险： 1. 高血压 如何增加风险： 动脉内持续的高压会损伤并拉伸血管内壁（内皮）。这会造成微小的撕裂，使坏胆固醇（LDL）得以进入并积聚，形成斑块。高压还会使动脉壁增厚、变硬。 结果： 这个被称为“动脉粥样硬化”的过程会使动脉变窄、变硬，可能导致心脏病发作、中风和外周动脉疾病。 2. 糖尿病 （尤其是2型糖尿病） 如何增加风险： 高血糖对血管具有毒性作用。它会引发： 炎症： 损伤动脉内壁。 血脂异常： 糖尿病中常见的一种模式，包括高甘油三酯、低HDL（“好”）胆固醇，以及更多小而密的LDL颗粒，这种颗粒尤其容易形成斑块。 内皮功能障碍： 血管失去正常舒张和功能的能力。 结果： 糖尿病会 dr…	Yes, all of those conditions - hypertension, diabetes, and hyperlipidemia - can significantly increase your risk of ASCVD (atherosclerotic cardiovascular disease). Hypertension damages blood vessels and increases the strain on your heart, making it more likely for plaque to build up and narrow the arteries. Diabetes affects how your body regulates blood sugar, which can also contribute to plaque …	是的，高血压、糖尿病和高脂血症都会增加患 ASCVD 的风险。 高血压会对动脉壁施加压力，导致其受损和硬化。这会使血液流动更困难，并增加斑块积聚的风险，斑块是导致动脉狭窄和堵塞的脂肪物质。 糖尿病会损害血管和神经，并导致高血糖水平。高血糖会损害血管壁并增加斑块积聚的风险。它还会使血液凝固更难，这可能导致血栓形成。 高脂血症是指血液中胆固醇或甘油三酯水平高。高胆固醇水平会增加斑块积聚的风险。高甘油三酯水平也可能损害血管壁。 如果您患有任何这些疾病，请务必与您的医生讨论您的 ASCVD 风险。他们可以帮助您评估您的风险并制定降低风险的计划。	Yes, hypertension, diabetes, and hyperlipidemia are three major modifiable risk factors that substantially increase your likelihood of developing ASCVD. These conditions work through different but complementary mechanisms to accelerate atherosclerosis. Hypertension damages the delicate endothelial lining of arteries through constant elevated pressure, creating sites where plaque can easily form. …	是的，高血压、糖尿病和高脂血症是导致ASCVD的三大核心危险因素，它们会通过不同机制协同加速动脉粥样硬化进程。 高血压通过持续增高的血流压力损伤血管内皮，创造斑块形成的起始条件。糖尿病不仅造成糖代谢紊乱，更会引发全身性炎症反应和氧化应激，显著增加血管病变风险。高脂血症，特别是低密度脂蛋白胆固醇升高，直接为斑块形成提供"原料"。 当这三个因素并存时，其危害性呈几何级数增长。临床数据显示，患有"三高"的个体发生心脑血管事件的风险比健康人群高出5-8倍。因此，严格控制这三项指标已成为预防ASCVD的基石策略。	Absolutely. Hypertension, diabetes, and hyperlipidemia represent three primary drivers of ASCVD risk, each contributing to the atherosclerotic process through distinct biological pathways. High blood pressure causes mechanical stress on arterial walls, leading to micro-tears that become focal points for plaque deposition. Diabetes creates a pro-inflammatory state and generates advanced glycation …	高血压、糖尿病和高脂血症被公认为ASCVD的"危险三重奏"，其中任一因素都会显著提升患病风险。更重要的是，这三个因素常常相互影响，形成恶性循环。 具体而言，高血压的机械应力会破坏血管内膜的完整性；糖尿病的代谢毒性环境促进脂质过氧化和糖基化终末产物形成；高脂血症则持续输送致动脉粥样硬化脂蛋白。三者共同作用，快速推进从内皮功能障碍到成熟斑块形成的全过程。 管理策略需采取综合干预：血压应控制在130/80mmHg以下；低密度脂蛋白胆固醇目标值需根据风险分层确定；糖化血红蛋白应力争保持在7.0%以下。同时控制三者为最佳策略。	Yes, each of these conditions independently increases ASCVD risk, and their effects are synergistic when present together. These "cardio-metabolic" risk factors collectively promote the initiation and progression of atherosclerosis. Hypertension causes turbulent blood flow and endothelial injury, initiating the atherosclerotic process. Diabetes exacerbates vascular inflammation and impairs the bo…	这三种慢性疾病是ASCVD最重要的可干预风险因素。高血压好比持续冲击血管的"高压水枪"，糖尿病如同侵蚀血管的"腐蚀剂"，而高脂血症则相当于堵塞血管的"淤泥来源"。 研究表明，收缩压每升高20mmHg，心血管死亡风险翻倍；糖尿病使冠心病风险增加2-4倍；而低密度脂蛋白胆固醇每降低1mmol/L，主要血管事件风险下降22%。当三者并存时，10年心血管风险可达15%以上，属于极高危范畴。 积极管理这些因素能带来显著获益。强化降压可降低27%的心力衰竭风险；严格控制血糖可减少42%的心肌梗死风险；有效降脂则能延缓甚至部分逆转动脉粥样硬化斑块。	Definitely. Hypertension, diabetes, and hyperlipidemia are considered core risk factors for ASCVD because they directly promote the development and progression of atherosclerosis through multiple interconnected mechanisms. Chronic high blood pressure causes structural damage to arteries, making them more susceptible to plaque formation. Diabetes not only damages blood vessels but also makes chole…	高血压、糖尿病和高脂血症与ASCVD风险之间存在明确的量效关系。这些代谢异常状态通过共享的病理生理机制——包括内皮功能障碍、炎症激活和氧化应激——共同促进动脉粥样硬化。 血压升高增加血管壁切应力，引发内皮损伤；血糖升高导致蛋白质糖基化，改变血管壁通透性；血脂异常则提供形成斑块的核心物质。三者形成"代谢综合征"，显著放大心血管风险。 现代治疗强调早期干预和联合管理。对于高危患者，建议采取更严格的控制目标：血压<130/80mmHg，LDL-C<1.8mmol/L，HbA1c<7.0%。通过多因素综合干预，可降低50-60%的心血管事件风险。 本回答由 AI 生成，内容仅供参考，请仔细甄别。
11.What is the standard treatment regimen for ASCVD?	11. ASCVD 的标准治疗方案是什么？	ASCVD (Atherosclerotic Cardiovascular Disease) treatment typically involves a combination of lifestyle changes, medication, and sometimes medical procedures. The standard treatment regimen includes: 1. Lifestyle Modifications: - Healthy Diet: Emphasizing fruits, vegetables, whole grains, lean proteins, and low-fat dairy while limiting saturated and trans fats, cholesterol, sodium, and added sugar…	ASCVD是动脉粥样硬化心血管疾病（Atherosclerotic Cardiovascular Disease）的缩写。其标准治疗方案通常包括以下几个方面： 1. 生活方式改变： 这包括戒烟、保持健康饮食（低脂、低盐、高纤维）、增加体力活动等。这些改变可以帮助控制体重、血压和血脂，降低心血管病风险。 2. 药物治疗： - 他汀类药物（Statins）： 主要用于降低胆固醇水平，减少动脉粥样硬化斑块的形成和进展。 - 抗血小板药物： 如阿司匹林，用于预防血栓形成，降低心血管事件的风险。 - 抗高血压药物： 用于控制高血压，降低心血管事件的风险。 - 其他药物： 如胰岛素或口服降血糖药物，用于控制糖尿病，并降低心血管事件的风险。 3. 手术治疗： 对于一些严重的情况，可能需要进行冠状动脉旁路移植术（CABG）或经皮冠状动脉介入治疗（PCI），以恢复血流或修复狭窄的血管。 总的来说，ASCV…	Management of atherosclerotic cardiovascular disease (ASCVD) involves a multifaceted approach combining behavioral changes, pharmacologic therapy, and interventional strategies. The goal is to reduce cardiovascular risk and prevent disease progression. Lifestyle Interventions: Nutrition: A heart-healthy eating pattern includes abundant vegetables, fruits, legumes, whole grains, and lean proteins,…	ASCVD的临床管理遵循综合防治原则，旨在延缓疾病进展并预防急性事件。其核心策略涵盖以下几个层面： 首先，基础治疗强调生活方式的根本性调整。除戒烟限酒外，需采纳如地中海饮食等被证实有益的膳食模式，并坚持每周至少150分钟的中等强度有氧运动，这对改善血压、血糖和血脂谱至关重要。 其次，药物治疗是稳定病情的基石。高强度他汀是降脂治疗的支柱，若无法达标，可联合使用依折麦布或PCSK9抑制剂。抗血小板药物如氯吡格雷或替格瑞洛，常于急性期后与他汀及降压、降糖药物协同使用，以实现多重风险因素的综合管控。 对于复杂或多支血管病变患者，血运重建术是重要手段。这包括通过球囊扩张和支架植入的介入治疗，以及针对弥漫性病变的搭桥手术，其选择需由心脏团队严格评估。 最终，治疗的成功依赖于长期随访和患者的依从性，目标是稳定斑块、缓解症状，并显著降低心梗、卒中等的复发风险。	Treatment of ASCVD is centered on reducing cardiovascular risk through a combination of lifestyle adjustments, medications, and when necessary, invasive procedures. The approach is individualized based on the severity of disease and patient-specific factors. Lifestyle Measures: Dietary Changes: A cardioprotective diet includes high intake of fiber-rich foods, lean meats, and unsaturated fats, whi…	动脉粥样硬化性心血管疾病（ASCVD）的规范化治疗，是一个以目标为导向的持续过程。其方案主要构建于三大支柱之上。 首要支柱是非药物干预。这要求患者彻底改变不健康习惯，包括严格戒烟、采用低胆固醇饮食、控制钠盐摄入，并通过规律运动来维持理想体重，从而从源头上减少危险因素。 第二大支柱是系统的药物治疗。核心在于强化降脂，广泛使用他汀类药物以降低低密度脂蛋白胆固醇。同时，为预防血栓，阿司匹林等抗血小板药不可或缺。此外，必须严格使用降压药和降糖药，将血压与血糖控制在目标范围之内。 第三大支柱是针对严重病变的介入或外科处理。当药物无法控制症状或血管狭窄严重时，可选择经皮冠状动脉介入（PCI）置入支架，或实施冠状动脉旁路移植术（CABG）以重建血流。 整个治疗强调个体化，旨在通过多措并举，有效遏制疾病发展，提升患者长期生存率与生活品质。	ASCVD management requires a comprehensive strategy that integrates lifestyle modification, pharmacologic therapy, and procedural interventions. The aim is to mitigate risk factors and prevent cardiovascular complications. Behavioral Modifications: Heart-Healthy Diet: Emphasize whole foods such as vegetables, fruits, legumes, and fish, while reducing intake of saturated fats, refined sugars, and s…	ASCVD的现代治疗理念是全面管理心血管风险，其方案细致而具有层次性。 治疗始于深入的生活方式干预。这不仅包括戒烟和健康饮食（强调增加水果、蔬菜和全谷物的摄入），还特别关注心理压力管理和保证充足睡眠，因为这些因素同样影响着整体的心血管健康。 在药物层面，遵循指南推荐进行分层管理。他汀类药物是降低胆固醇的首选，若患者存在禁忌或不耐受，可考虑其他替代降脂方案。小剂量阿司匹林常用于二级预防，而血压和血糖的管理则需根据患者具体情况，选用ACEI、ARB或SGLT2抑制剂等有心血管获益证据的药物。 当出现严重心绞痛或急性冠脉综合征时，血运重建治疗便被提上日程。医生会根据病变的解剖特点与临床情况，在经皮冠状动脉介入治疗（PCI）与冠状动脉旁路移植术（CABG）之间做出审慎抉择。 总之，该病的治疗是场“持久战”，需要医患双方共同努力，通过持续的风险因素控制来达成最佳预后。	The treatment of ASCVD involves a structured plan that includes lifestyle changes, medications, and sometimes surgical procedures. The goal is to reduce the risk of heart attacks, strokes, and other complications. Lifestyle Adjustments: Dietary Improvements: A balanced diet rich in fruits, vegetables, whole grains, and lean proteins helps lower cholesterol and blood pressure. Physical Activity: A…	针对动脉粥样硬化心血管疾病（ASCVD），临床采取的是多靶点、全方位的管理策略，以最大限度降低未来心血管事件再发的风险。 患者教育是第一步，即落实严格的生活方式改良。核心要点是坚决戒烟、践行低饱和脂肪与反式脂肪的饮食结构、规律进行身体活动，并将体重指数维持在健康水平，这是所有治疗的根基。 药物治疗方案则需“多管齐下”。降低低密度脂蛋白胆固醇是他汀类药物的主要任务，必要时联合非他汀类降脂药。抗血小板治疗（例如使用阿司匹林或P2Y12受体拮抗剂）对于防止动脉血栓形成至关重要。同时，必须积极应用降压药物和降糖药物，确保相关指标全面达标。 对于经过优化药物治疗后仍有严重缺血症状，或存在特定高危解剖结构的患者，则需评估进行血运重建的必要性。这包括微创的介入手术（PCI）和更彻底的搭桥手术（CABG）。 该治疗体系是动态的，其核心在于通过上述综合措施，实现稳定斑块、改善心脏功能与延长患者生命的目的。	Atherosclerotic Cardiovascular Disease (ASCVD) encompasses conditions caused by the accumulation of cholesterol-laden plaque in arterial walls, such as coronary heart disease, cerebrovascular disease, and peripheral artery disease. The treatment regimen for ASCVD is multifaceted and focuses on lifestyle changes, medication management, and in some cases, surgical interventions. Here are the primar…	ASCVD，即动脉粥样硬化性心血管疾病，是一种涉及动脉血管（包括心脏的冠状动脉、大脑的动脉和四肢的动脉）逐渐硬化和狭窄的疾病，常导致心肌梗死（心脏病发作）、脑卒中和外周血管疾病等严重后果。其标准治疗方案包括生活方式的改变、药物治疗以及必要时的手术治疗。 1. 生活方式的改变 生活方式的改变是ASCVD治疗方案中的基础，主要包括： - 饮食调整：采用低脂肪、低盐、富含全谷物、果蔬的饮食，如地中海饮食或DASH饮食。 - 体力活动：建议每周至少进行150分钟的中等强度运动，如快步走、游泳等。 - 戒烟：完全戒除吸烟，避免二手烟暴露。 - 体重管理：维持正常体重，减少腹部脂肪。 2. 药物治疗 药物治疗主要用于控制血脂、血压、血糖等心血管危险因素，具体包括： - 降脂药物：通常首选他汀类药物（如阿托伐他汀、辛伐他汀等）以降低LDL胆固醇。根据病情严重程度，可能还需要添加其他药物如贝特类、PCS…	. This is an excellent and crucial question. The standard treatment regimen for Atherosclerotic Cardiovascular Disease (ASCVD) is comprehensive and focuses on two main goals: 1. Secondary Prevention: Reducing the risk of future major adverse cardiovascular events (MACE), such as heart attack, stroke, or cardiovascular death. 2. Symptom Management: Relieving symptoms like angina (chest pain) or sh…	ASCVD标准治疗方案的“ABCDE”原则 A：抗血小板治疗 目的：防止在动脉粥样硬化斑块表面形成血栓，从而预防心梗和中风。 标准用药： 阿司匹林（75-100 mg/天）：是绝大多数患者的基石用药。 P2Y12受体抑制剂（如氯吡格雷、替格瑞洛）：在发生急性冠脉综合征或置入支架后，需要与阿司匹林联用，称为双联抗血小板治疗，通常持续6-12个月。之后可能改为单药（通常是阿司匹林）长期维持。 B：控制血压 目的：高血压会持续损害血管，加重心脏负担，严格控制血压能显著延缓疾病进展。 目标值：一般要求 < 130/80 mmHg。 常用药物： ACEI（血管紧张素转化酶抑制剂，如培哚普利、雷米普利） 或 ARB（血管紧张素II受体拮抗剂，如缬沙坦、厄贝沙坦）：为首选药物，对心脏和肾脏有额外保护作用。 β受体阻滞剂（如美托洛尔、比索洛尔）：尤其适用于心梗后或合并心衰的患者，可降低心率和血压。 利尿…	The "ABCDE" Framework for ASCVD Management A: Antiplatelet Agents and Anticoagulants Purpose: To prevent blood clots from forming in arteries, which can cause heart attacks and strokes. Standard Agents: Aspirin (75-100 mg daily): The cornerstone of therapy for most patients. P2Y12 Inhibitors (e.g., Clopidogrel, Ticagrelor, Prasugrel): Used in addition to aspirin (called Dual Antiplatelet Therapy …	ASCVD标准治疗方案的“ABCDE”原则 A：抗血小板治疗 目的：防止在动脉粥样硬化斑块表面形成血栓，从而预防心梗和中风。 标准用药： 阿司匹林（75-100 mg/天）：是绝大多数患者的基石用药。 P2Y12受体抑制剂（如氯吡格雷、替格瑞洛）：在发生急性冠脉综合征或置入支架后，需要与阿司匹林联用，称为双联抗血小板治疗，通常持续6-12个月。之后可能改为单药（通常是阿司匹林）长期维持。 B：控制血压 目的：高血压会持续损害血管，加重心脏负担，严格控制血压能显著延缓疾病进展。 目标值：一般要求 < 130/80 mmHg。 常用药物： ACEI（血管紧张素转化酶抑制剂，如培哚普利、雷米普利） 或 ARB（血管紧张素II受体拮抗剂，如缬沙坦、厄贝沙坦）：为首选药物，对心脏和肾脏有额外保护作用。 β受体阻滞剂（如美托洛尔、比索洛尔）：尤其适用于心梗后或合并心衰的患者，可降低心率和血压。 利尿…	The standard treatment regimen for Atherosclerotic Cardiovascular Disease (ASCVD) is comprehensive and focuses on two main goals: Secondary Prevention: Reducing the risk of future major adverse cardiovascular events (MACE), such as heart attack, stroke, or cardiovascular death. Symptom Management: Relieving symptoms like angina (chest pain) or shortness of breath. The regimen is often summarized …	A：抗血小板治疗 目的：防止在动脉粥样硬化斑块表面形成血栓，从而预防心梗和中风。 标准用药： 阿司匹林（75-100 mg/天）：是绝大多数患者的基石用药。 P2Y12受体抑制剂（如氯吡格雷、替格瑞洛）：在发生急性冠脉综合征或置入支架后，需要与阿司匹林联用，称为双联抗血小板治疗，通常持续6-12个月。之后可能改为单药（通常是阿司匹林）长期维持。 B：控制血压 目的：高血压会持续损害血管，加重心脏负担，严格控制血压能显著延缓疾病进展。 目标值：一般要求 < 130/80 mmHg。 常用药物： ACEI（血管紧张素转化酶抑制剂，如培哚普利、雷米普利） 或 ARB（血管紧张素II受体拮抗剂，如缬沙坦、厄贝沙坦）：为首选药物，对心脏和肾脏有额外保护作用。 β受体阻滞剂（如美托洛尔、比索洛尔）：尤其适用于心梗后或合并心衰的患者，可降低心率和血压。 利尿剂（如氢氯噻嗪） 钙通道阻滞剂（如氨氯地平、…	The standard treatment regimen for Atherosclerotic Cardiovascular Disease (ASCVD) is comprehensive and focuses on two main goals: Reducing the risk of future major cardiovascular events like heart attacks and strokes (secondary prevention). Slowing or halting the progression of the underlying atherosclerosis. The regimen is often summarized by the acronym "ABCDE" to help clinicians and patients r…	这是关于动脉粥样硬化性心血管疾病标准治疗方案的详解。 ASCVD的标准治疗方案是综合性的，旨在实现两个主要目标： 1. 二级预防：降低未来发生主要不良心血管事件的风险，如心肌梗死、卒中或心血管死亡。 2. 症状管理：缓解心绞痛、呼吸困难等症状。 该方案需要终身坚持，并且所有决策都应在医生指导下进行。临床上常使用 “ABCDE” 记忆法来系统化地管理。 . . . ASCVD标准治疗方案的“ABCDE”原则 . . . . A - 抗血小板治疗与抗凝 目的：预防动脉中形成血栓，从而防止心梗和卒中。 标准方案： 阿司匹林（75-100毫克/天）：绝大多数患者的基石用药。 双联抗血小板治疗：用于急性冠脉综合征或冠脉支架植入术后的患者。通常是阿司匹林联合一种P2Y12抑制剂（如氯吡格雷、替格瑞洛 或普拉格雷）。双联抗血小板治疗通常持续6-12个月，之后可能降级为单一抗血小板药物长期维持。 . .…	ASCVD)is a chronic condition that develops when fatty deposits build up in your arteries (atherosclerosis). This buildup narrows your arteries and reduces blood flow to your organs and tissues. ASCVD can lead to heart attack, stroke, and other serious cardiovascular problems. There is no one-size-fits-all treatment for ASCVD. The best treatment plan for you will depend on your individual risk fac…	ASCVD的标准治疗方案取决于个人的具体风险因素和病症。然而，一般性的治疗方法包括： 生活方式改变： 戒烟 健康饮食：多吃水果、蔬菜和全谷物，选择低脂肪或无脂肪乳制品，限制红肉和加工食品的摄入 定期运动：每周至少进行 150 分钟的中等强度有氧运动或 75 分钟的剧烈有氧运动 维持健康体重 控制血压 控制血糖（如果患有糖尿病） 控制胆固醇水平 药物治疗： 阿司匹林：用于降低所有 ASCVD 患者的血液凝块风险 他汀类药物：用于降低低密度脂蛋白（LDL）“坏”胆固醇水平 降压药：用于控制高血压 糖尿病药物：用于控制血糖水平 其他药物：可能用于治疗其他风险因素，如高甘油三酯血症或心房颤动 手术或介入治疗： 在某些情况下，可能需要手术或介入治疗来打开阻塞的动脉或改善血液流动。	The standard treatment for ASCVD follows a comprehensive approach focused on reducing cardiovascular risk and preventing disease progression. This typically involves three key components: lifestyle modification, pharmacotherapy, and potentially procedural interventions when necessary. Lifestyle foundation includes adopting a heart-healthy diet low in saturated fats and sodium, engaging in regular…	ASCVD的标准治疗遵循分层管理原则，以生活方式干预为基础，药物治疗为核心，必要时辅以血运重建。生活方式干预包括严格戒烟、采取地中海饮食模式、每周坚持150分钟中等强度有氧运动，并将体重指数控制在24以下。 药物治疗方案需依据患者风险分层制定。所有确诊患者均应长期服用他汀类药物，力争LDL-C达标（高危者<1.8mmol/L，极高危者<1.4mmol/L）。同时建议使用抗血小板药物如阿司匹林或氯吡格雷预防血栓。若合并高血压或糖尿病，还需联合使用ACEI/ARB类及SGLT2抑制剂等具有心肾保护作用的降糖药。 对于规范药物治疗后仍存在严重缺血症状或存在高危解剖病变的患者，应考虑血运重建治疗，包括经皮冠状动脉介入治疗或冠状动脉旁路移植术。	ASCVD management employs a multifaceted strategy aimed at stabilizing existing plaque, preventing thrombosis, and slowing atherosclerosis progression. Treatment intensity is tailored to individual risk assessment and specific clinical manifestations. Core pharmacological approaches include lipid-lowering agents (primarily statins, sometimes combined with ezetimibe or PCSK9 inhibitors), antiplatel…	ASCVD的规范化治疗需采取综合策略。首要措施是全面控制危险因素：血压应严格控制在130/80mmHg以下；糖尿病患者糖化血红蛋白目标值为<7.0%；同时强调戒烟限酒和心理压力管理。 药物治疗方案需个体化制定。他汀类药物是降脂治疗的基石，若不能达标可联合依折麦布或PCSK9抑制剂。抗血小板治疗需平衡缺血与出血风险，稳定性冠心病多采用单药治疗，急性冠脉综合征后需双联抗血小板治疗1年。 血运重建策略应根据SYNTAX评分等工具决策。低中危复杂病变优选介入治疗，左主干或多支复杂病变则考虑搭桥手术。无论采取何种策略，均应坚持长期规范的药物治疗。	Standard ASCVD treatment integrates aggressive risk factor modification with evidence-based medications to reduce major adverse cardiovascular events. The regimen is personalized based on the specific vascular beds involved, symptom burden, and overall risk profile. Foundational medications typically include high-intensity statin therapy, antiplatelet drugs (aspirin and sometimes dual antiplatele…	现代ASCVD管理强调"终身管理、全程防控"的理念。非药物治疗包括：推行低盐低脂高纤维饮食，每日钠摄入<5克；建立规律运动习惯；通过认知行为疗法帮助戒烟；并保证充足睡眠。 药物治疗方案应遵循指南推荐：所有患者启动中等强度以上他汀治疗，LDL-C至少降低50%以上；根据病情需要联合使用β受体阻滞剂、ACEI等改善预后的药物；新型抗凝药物和SGLT2抑制剂为特定人群提供额外保护。 对于顽固性心绞痛或严重冠状动脉病变，应考虑血运重建。近年来，杂交血运重建术和经导管主动脉瓣置换等新技术的应用，为复杂病例提供了更多治疗选择。	ASCVD treatment follows established guidelines emphasizing comprehensive risk reduction through combined lifestyle and pharmacological approaches. The goals are to stabilize existing plaque, prevent acute thrombotic events, and slow disease progression. First-line medication regimens consist of statins to achieve LDL cholesterol targets, antiplatelet therapy to reduce clotting risk, and blood pre…	ASCVD的标准治疗包括三大支柱：全面生活方式干预、规范化药物治疗和适时血运重建。生活方式干预需具体化，如建议每日蔬果摄入≥500克，饱和脂肪酸供能比<7%，并建立运动处方。 药物治疗应遵循"ABCDE"方案：A-抗血小板、ACEI/ARB；B-β阻滞剂、血压控制；C-他汀治疗、戒烟；D-饮食控制、糖尿病管理；E-运动、健康教育。需根据患者具体情况调整药物组合和剂量。 介入和手术治疗的选择需经心脏团队讨论。稳定性冠心病患者应在优化药物治疗基础上决策；急性冠脉综合征患者则需评估紧急血运重建的必要性。所有患者治疗后均应定期随访评估。
12.Is long-term use of lipid-lowering agents safe for individuals with ASCVD？	12.长期使用降脂药物对患有动脉粥样硬化性心血管疾病（ASCVD）的患者是否安全？	The safety of long-term use of lipid-lowering agents for individuals with atherosclerotic cardiovascular disease (ASCVD) depends on various factors, including the specific medication used, individual patient characteristics, and overall health status. However, in general, statins, which are the most commonly prescribed lipid-lowering agents, have been extensively studied and shown to be safe for …	对于ASCVD（动脉粥样硬化性心血管疾病）患者长期使用降脂药的安全性，需要考虑多个因素： 1. 药物选择：降脂药包括他汀类药物（如辛伐他汀、阿托伐他汀等）、贝特类药物（如贝伐珠单抗）、阿利肠肽类药物（如艾司奥美拉肽）、离子交换树脂（如胆酸树脂）等。选择合适的药物需要考虑患者的具体情况和患病风险。 2. 药物副作用：降脂药可能引起肌肉痛、肝功能异常等不良反应，长期使用时需要密切监测患者的身体状况。 3. 合理用药：医生应根据患者的病情和风险评估，制定个体化的治疗方案，并定期复查和调整治疗。 4. 其他因素：患者的年龄、性别、家族史、合并疾病等也会影响降脂药的安全性。 总的来说，对于ASCVD患者，合理使用降脂药是必要的，并且在医生的监督下进行长期治疗是相对安全的。但是，需要注意监测患者的身体反应，及时调整治疗方案，以确保安全有效地控制血脂水平，减少心血管事件的发生。	Long-term administration of lipid-lowering medications in patients with atherosclerotic cardiovascular disease (ASCVD) is generally considered safe, provided that therapy is tailored to the individual’s clinical profile. Statins remain the cornerstone of treatment due to their robust evidence base and favorable safety record. Extensive research, including randomized controlled trials and real-wor…	ASCVD患者长期应用降脂药物的安全性管理需综合评估以下要点： 药物类型方面，除经典他汀类外，新型PCSK9抑制剂（如依洛尤单抗）及胆固醇吸收抑制剂（如依折麦布）在特定人群中使用日益广泛。不同作用机制的药物联合应用时需注意相互作用。 不良反应监测应系统化，除常规关注的肌酸激酶和转氨酶指标外，还需重视可能出现的血糖代谢异常及神经系统症状。建议建立长期用药随访档案，记录不良反应发生情况。 治疗方案需动态调整，初始治疗4-8周后应评估降脂疗效，未达标者考虑调整剂量或联合用药。对于高龄患者及肝肾功能不全者，需特别注意剂量调整。 影响安全性的特殊因素包括合并用药情况（如抗凝药物）、饮食习惯变化等。建议通过药物基因组学检测评估他汀代谢类型，为个体化用药提供参考。 总体而言，在规范监测体系下长期应用降脂药物具有良好的安全性获益比。通过建立患者用药教育体系，加强自我监测意识，可进一步提升治疗安全性。	The prolonged use of lipid-lowering drugs in individuals diagnosed with atherosclerotic cardiovascular disease (ASCVD) is widely supported by clinical evidence, particularly for statins, which have demonstrated consistent benefit and tolerability over time. Statins effectively reduce low-density lipoprotein cholesterol (LDL-C) and have been shown to lower the incidence of major cardiovascular eve…	ASCVD患者长期降脂治疗的安全性需重点考虑以下维度： 药物选择应遵循循证医学证据，高强度他汀治疗仍是基石。对于不能耐受他汀者，可考虑非他汀类药物替代方案。不同降脂机制的药物组合需评估叠加效应。 安全性监测需建立标准化流程，重点关注肝脏转氨酶、肌酸激酶水平变化，同时监测肾功能及血糖指标。建议制定个性化的监测频率，高危人群适当增加检查频次。 个体化治疗需综合考量，包括基线血脂水平、靶器官损害程度、合并疾病等因素。对于超高危患者，应采取更积极的降脂策略，同时加强安全监测。 特殊人群用药需谨慎，如老年患者应注意多重用药风险，育龄期女性需重视避孕措施。肝肾功能不全者需根据损害程度调整剂量。 在规范医疗监督下，长期降脂治疗可安全有效地实施。通过建立完善的风险评估体系，实现疗效与安全性的最佳平衡。	Managing atherosclerotic cardiovascular disease (ASCVD) often involves lifelong lipid-lowering therapy, with statins being the most extensively studied and commonly prescribed class. Their long-term safety and efficacy have been validated across diverse populations and clinical settings. Statins work by inhibiting HMG-CoA reductase, leading to substantial reductions in LDL-C and a corresponding d…	长期降脂治疗的安全性管理应注重以下方面： 药物选择需参考最新指南推荐，根据患者危险分层确定目标值。他汀类药物仍是一线选择，若出现不耐受可换用其他类型药物或降低剂量。 药物不良反应的预防与处理至关重要。除常规监测外，应关注潜在的药物相互作用，特别是与抗心律失常药、抗生素等联用时。建议建立用药风险预警机制。 治疗方案应遵循动态调整原则，根据血脂达标情况、不良反应发生情况定期评估。对于复杂病例，建议多学科协作制定治疗方案。 患者因素需全面评估，包括遗传背景、生活方式、用药依从性等。通过药物基因检测可预判部分不良反应风险，提高用药安全性。 在规范医疗监督下，长期降脂治疗总体安全可控。通过建立完善的监测体系和个体化治疗方案，可最大限度降低风险，提升治疗获益。	Lipid-lowering therapy is a foundational component of secondary prevention in atherosclerotic cardiovascular disease (ASCVD), and its long-term safety has been well established, particularly for statins. These agents have consistently demonstrated reductions in cardiovascular events and mortality. While statins are generally well tolerated, some individuals may experience side effects such as mus…	ASCVD患者长期降脂药物应用需重视以下安全要素： 药物选择应基于循证证据，他汀类药物具有最充分的临床数据支持。对于特殊人群，如极高龄或严重合并症患者，需谨慎评估获益风险比。 安全性监测应覆盖全面，除常规实验室检查外，需关注患者主观症状变化。特别要注意罕见但严重的不良反应，如横纹肌溶解症等。 个体化治疗策略的制定需综合考量，包括血脂目标值设定、药物耐受性评估、经济因素等。对于高危患者，早期强化降脂可带来更大获益。 特殊注意事项包括手术围术期管理、合并感染时的用药调整等。建议建立患者用药卡，记录药物过敏史及不良反应史。 在专业医疗团队指导下，长期降脂治疗可安全实施。通过定期随访和患者教育，能够及时发现并处理潜在安全问题，确保治疗持续有效。	Lipid-lowering agents, particularly statins, are a cornerstone in the management of atherosclerotic cardiovascular disease (ASCVD). Their long-term use is generally considered safe and beneficial for individuals with ASCVD, with substantial evidence supporting their role in reducing the risk of major cardiovascular events, such as heart attacks and strokes. Here's an overview of the safety and co…	对于动脉粥样硬化性心血管疾病（ASCVD）患者来说，降脂药主要包括他汀类（statins）、胆固醇吸收抑制剂（如依折米布）、胆酸结合剂、PCSK9抑制剂等。这些药物可以显著降低血液中的低密度脂蛋白胆固醇（LDL-C）水平，从而减少心血管事件的风险。长期使用降脂药在临床治疗中是常见和推荐的做法，尤其是对于已经有心血管病发病史的高风险患者。但是，任何药物都有可能产生副作用，因此安全性问题也是需要关注的。 他汀类药物 他汀类药物是最常用的降脂药，也是心血管疾病患者常规治疗中的重要组成部分。他汀的主要副作用包括肌肉症状（如肌痛）、肝功能异常和极少数情况下的肌病变。虽然这些副作用较为罕见，但推荐在使用他汀类药物的患者中定期监测肝功能和肌酶水平。 胆固醇吸收抑制剂和胆酸结合剂 依折米布是一种常用的胆固醇吸收抑制剂，可以与他汀类药物联用以进一步降低LDL-C水平。其副作用相对较少，主要包括肠胃不适。胆…	. This is an excellent and crucial question for anyone managing Atherosclerotic Cardiovascular Disease (ASCVD). Here is a detailed breakdown of the safety of long-term use of lipid-lowering agents, primarily statins, for individuals with ASCVD. . . . The Short Answer Yes, for the vast majority of individuals with ASCVD, the long-term use of lipid-lowering agents (especially statins) is not only s…	当然可以。对于患有动脉粥样硬化性心血管疾病（ASCVD）的患者来说，这是一个至关重要的问题。 以下是关于ASCVD患者长期使用降脂药物（主要是他汀类药物）安全性的详细分析。 . . . 核心结论 是的，对于绝大多数ASCVD患者来说，长期使用降脂药物（尤其是他汀类药物）不仅是安全的，而且是极其有益和能够挽救生命的。 对于大多数患者而言，预防未来心脏病发作、中风和心血管死亡的确切益处，远远超过潜在副作用的风险。 . . . 详细解释 对于确诊的ASCVD患者，降脂治疗是二级预防（预防第二次或更严重的心血管事件）的基石。 . . . . 1. 压倒性的益处 评估安全性必须建立在了解其巨大益处的基础上： 降低死亡率： 他汀类药物能显著降低心血管原因导致的死亡风险。 预防主要不良心血管事件（MACE）： 包括降低以下风险： 心脏病发作（心肌梗死） 中风 需要放置支架或搭桥手术（血运重建）的风险 …	. This is a critical question for the millions of people living with Atherosclerotic Cardiovascular Disease (ASCVD). Here is a detailed, evidence-based breakdown of the safety of long-term lipid-lowering agent use. . . . The Short Answer Yes, for the vast majority of individuals with ASCVD, the long-term use of lipid-lowering agents—particularly statins—is not only safe but is life-saving. The pr…	这是一个对于数百万动脉粥样硬化性心血管疾病（ASCVD）患者至关重要的问 题。以下是关于降脂药物长期使用安全性的详细、基于证据的分析。 . . . 核心结论 对于绝大多数ASCVD患者来说，长期使用降脂药物——尤其是他汀类药物——不仅是安全的，而且是拯救生命的。 在预防心肌梗死、卒中和心血管死亡方面带来的巨大益处，远远超过了发生严重副作用的风险。 然而，“安全”并不等于“完全没有副作用”。安全性意味着需要了解潜在风险、定期监测并在医生的指导下进行有效管理。 . . . 按药物类别详细分析 . . . . 1. 他汀类药物（例如：阿托伐他汀、瑞舒伐他汀） 他汀是ASCVD治疗的基石，拥有最长的长期安全性数据（长达数十年）。 明确益处： 显著降低低密度脂蛋白胆固醇（“坏”胆固醇）、稳定斑块、抗炎，并显著降低主要不良心血管事件的风险。 常见安全性问题与副作用： 肌肉症状： 这是最常见的副作用，…	. This is a critical question for the millions of people living with ASCVD (Atherosclerotic Cardiovascular Disease). Here is a detailed, evidence-based breakdown of the safety of long-term use of lipid-lowering agents, primarily statins. . . . The Short Answer Yes, for the vast majority of individuals with ASCVD, the long-term use of lipid-lowering agents (especially statins) is not only safe but…	这是一个对于数百万动脉粥样硬化性心血管疾病（ASCVD）患者至关重要的问 题。以下是关于长期使用降脂药物（主要是他汀类药物）安全性的详细、基于证据的分析。 . . . 核心结论 对于绝大多数ASCVD患者来说，长期使用降脂药物（尤其是他汀类药物）不仅是安全的，而且是挽救生命的。 在预防心肌梗死、卒中和心血管死亡方面带来的巨大益处，远远超过了大多数患者可能面临的潜在风险。 然而，“安全”并不意味着“完全没有副作用”。关键在于在医生的指导下，理解并管理好风险与获益的比例。 . . . 详细分析：获益 vs. 风险 对于确诊的ASCVD患者，治疗目标是 二级预防——预防再次发生可能致命的心血管事件。 . . . . 1. 压倒性的获益 大幅降低风险： 他汀类药物能将LDL-C（“坏”胆固醇）降低30%-60%，这意味着LDL-C每降低1 mmol/L（约39 mg/dL），主要血管事件（心梗、…	. This is a critical question for the millions of people living with Atherosclerotic Cardiovascular Disease (ASCVD). Here is a detailed breakdown of the safety of long-term use of lipid-lowering agents, primarily statins, for individuals with ASCVD. . . . The Short Answer Yes, long-term use of lipid-lowering agents is not only safe for individuals with ASCVD but is a cornerstone of therapy that i…	当然。对于数百万动脉粥样硬化性心血管疾病患者来说，这是一个关键问题。 以下是关于ASCVD患者长期使用降脂药物（主要是他汀类药物）安全性的详细解析。 . . . 核心结论 是的，长期使用降脂药物对于ASCVD患者不仅是安全的，而且是治疗的基石，受到全球心脏病学指南的强烈推荐。 对于绝大多数患者而言，其在预防心脏病发作、中风和死亡方面的巨大益处远远超过潜在风险。 . . . 详细解释 这个问题的核心在于 “已证实的益处” 与 “可控的风险” 之间的平衡。 . . . . 1. 压倒性的益处（我们使用它们的原因） 对于ASCVD患者，治疗目标是 二级预防——预防再次发生可能致命的心血管事件。 稳定斑块： 降脂药物，尤其是他汀类，不仅仅是降低低密度脂蛋白胆固醇（“坏”胆固醇）。它们有助于稳定动脉中危险的脂肪斑块，使其不易破裂，从而防止心脏病发作或中风。 减少主要事件： 数十年的大型、严谨临床试…	In general, long-term use of lipid-lowering agents is considered safe and beneficial for individuals with ASCVD (Atherosclerotic Cardiovascular Disease). Here's a breakdown of the key points: Benefits: Extensive research shows long-term use of these medications significantly reduces the risk of cardiovascular events like heart attack and stroke in ASCVD patients Safety: Statins, the most common t…	总体而言，ASCVD 患者长期使用降脂药是安全的，并能有效降低心血管事件的风险。然而，任何药物都存在潜在的副作用，降脂药也不例外。 长期使用降脂药的益处: 降低低密度脂蛋白 (LDL) 胆固醇水平，这是导致动脉粥样硬化斑块形成的主要因素，而动脉粥样硬化斑块是导致心血管疾病的主要原因。 降低心血管事件的风险，如心脏病发作和中风。 对于某些高危患者，可降低死亡风险。 长期使用降脂药的潜在副作用: 肌痛和肌肉酸痛，这是他汀类药物最常见的副作用。 肝功能异常。 胆结石。 对于某些患者，可能会增加糖尿病的风险。	Yes, long-term use of lipid-lowering agents, particularly statins, is generally considered safe and is a cornerstone of ASCVD management. Extensive clinical trials involving decades of follow-up have demonstrated their favorable benefit-risk profile. The most common side effects include muscle aches, which affect a small percentage of users, and mild elevation of liver enzymes. These are typicall…	长期使用降脂药物对ASCVD患者总体是安全的，其心血管保护作用远大于潜在风险。他汀类药物作为一线选择，拥有超过30年的广泛应用经验，证实了其长期安全性。虽然可能出现肌肉症状或肝功能异常，但严重不良反应发生率极低。 对于他汀不耐受患者，现有多种替代方案。依折麦布通过抑制肠道胆固醇吸收发挥作用，安全性良好。PCSK9抑制剂作为新型降脂药，长期研究显示其不增加糖尿病、神经认知障碍等风险。此外，bempedoic acid前体药物设计使其肌肉相关副作用显著低于他汀。 定期监测可进一步保障用药安全。建议初始治疗4-8周复查血脂肝酶，稳定后每6-12个月随访。通过个体化剂量调整和联合用药策略，绝大多数患者都能安全接受长期降脂治疗。	Long-term lipid-lowering therapy is not only safe but essential for individuals with established ASCVD. The cardiovascular protection these medications provide significantly outweighs potential risks for the vast majority of patients. Statins, as first-line treatment, have an extensive safety record spanning over 30 years. While side effects like myalgia occur in some patients, serious complicati…	ASCVD患者长期降脂治疗的安全性已得到充分验证。他汀类药物相关肌肉症状发生率约5-10%，多表现为轻微肌痛，通过调整剂量或换用亲水性他汀多可缓解。肝功能异常通常为一过性，持续性转氨酶升高罕见。 新型降脂药物进一步拓展了安全用药选择。PCSK9抑制剂每2-4周皮下注射一次，在降低LDL-C 50-60%的同时，不增加主要安全性终点事件。小干扰RNA药物inclisiran每年仅需注射两次，为长期依从性提供新选择。 风险评估显示，他汀相关糖尿病风险主要存在于已有代谢紊乱的易感人群，且心血管获益远超此风险。通过定期监测和合理配伍，ASCVD患者可安全接受终身降脂治疗。	For ASCVD patients, long-term lipid-lowering treatment is fundamentally safe and life-saving. The collective evidence from numerous randomized trials confirms that the substantial reduction in heart attacks, strokes, and cardiovascular death far exceeds potential treatment risks. Statins remain the foundation of therapy with a well-characterized safety profile. Common concerns regarding muscle sy…	长期降脂治疗的安全性特征已十分明确。他汀类药物在ASCVD二级预防中的获益风险比高达9:1，是心血管药物治疗的基石。临床关注的不良反应中，肌病发生率约0.1%，横纹肌溶解更罕见(<0.01%)。 对于特殊人群，安全性管理策略日趋完善。老年人宜从小剂量起始，密切监测；慢性肾病患者可选择经肾脏排泄较少的他汀；合用多种药物时注意相互作用。若出现不耐受，可尝试隔日给药或换用瑞舒伐他汀等半衰期较长的他汀。 新型非他汀类药物为长期治疗提供更多安全保障。前体药物bempedoic acid仅在肝脏激活，避免肌肉组织暴露；依折麦布与他汀机制互补，联合使用可减少各自剂量，提高安全性。	Long-term use of lipid-lowering medications is both safe and necessary for ASCVD patients. The mortality and morbidity benefits of these drugs have been unequivocally demonstrated across numerous large-scale studies with extended follow-up periods. While statins may cause reversible side effects in some individuals, these are generally manageable and rarely require complete discontinuation. Strat…	现代降脂治疗的长期安全性已显著提升。他汀相关不良反应多发生在治疗初期，且与剂量相关。通过采用"起始-递增"策略，多数患者可逐渐适应。若出现不耐受，现有丰富的替代方案确保治疗连续性。 联合用药策略在保证疗效的同时优化安全性。低剂量他汀联合依折麦布，既可达到强效降脂目标，又降低单药高剂量不良反应风险。对于极高危患者，他汀联合PCSK9抑制剂可实现LDL-C深度降低，且不增加额外安全风险。 长期随访数据令人鼓舞。FOURIER和ODYSSEY等研究显示，PCSK9抑制剂治疗3-5年安全性良好。新一代降脂药物如ANGPTL3抑制剂，在家族性高胆固醇血症患者中也展现出良好安全性和卓越疗效。
13.Should individuals diagnosed with ASCVD undergo regular coronary angiography?	13. 被诊断患有 ASCVD 的患者是否应该定期接受冠状动脉造影？	Regular coronary angiography, which involves inserting a catheter into the blood vessels leading to the heart to visualize blockages, is not typically recommended for individuals diagnosed with atherosclerotic cardiovascular disease (ASCVD) as a routine monitoring tool. ASCVD refers to conditions such as coronary artery disease, stroke, and peripheral artery disease caused by the buildup of plaqu…	冠状动脉疾病（ASCVD）是一种严重的心血管疾病，它包括冠心病、心肌梗死和其他冠状动脉相关的疾病。对于患有ASCVD的个体，是否需要定期进行冠状动脉造影（冠脉造影）需要根据患者的具体情况和医生的建议来决定。 冠脉造影是一种介入性的诊断方法，通过将造影剂注入冠状动脉，然后使用X射线成像来观察冠状动脉的情况。这种检查通常用于评估冠状动脉是否存在狭窄、堵塞或其他异常，以帮助医生确定是否需要进行介入治疗，如冠状动脉支架植入术（PCI）或冠状动脉旁路移植术（CABG）。 然而，冠脉造影是一种有风险的检查，可能会导致并发症，如出血或心脏事件。因此，对于患有ASCVD的个体，医生通常会权衡潜在的益处和风险，考虑以下因素： 1. 临床症状： 如果患者出现了胸痛、呼吸困难或其他心血管症状，可能需要进行冠脉造影来评估冠状动脉的情况。 2. 心血管风险因素： 包括高血压、高血脂、糖尿病、吸烟、肥胖等因素，这些…	It depends on your specific condition, but regular monitoring is a key part of managing Atherosclerotic Cardiovascular Disease (ASCVD). While lifestyle changes and medications are the first line of defense, your cardiologist might suggest repeating a coronary angiography periodically to keep track of your condition. The main reason to consider follow-up angiography is to monitor the progression o…	对于动脉粥样硬化性心血管疾病（ASCVD）患者而言，定期进行冠脉造影并非一项常规的随访项目。该检查属于有创操作，其决策需建立在严谨的医疗评估基础上，核心在于精准把握其适应症。 冠脉造影的主要价值在于直观地评估冠状动脉的狭窄程度与病变范围，从而为血运重建策略（例如植入支架或进行搭桥手术）提供至关重要的影像学依据。但它也伴随一定的风险，诸如血管损伤、造影剂肾病或心律失常等。 因此，医生在建议此项检查时，通常会综合审视多方面指征。若患者在接受规范的药物治疗后，仍反复出现典型的心绞痛症状，或通过无创检查（如动态心电图、运动负荷试验）发现明确的心肌缺血证据，则构成了进行冠脉造影的强有力理由。此外，对于急性冠脉综合征患者，该检查更是诊断和制定紧急治疗方案的关键环节。 最终，是否施行冠脉造影是一个复杂的临床决策过程，必须由心血管专科医生结合患者的具体病情、整体健康状况及个人意愿来审慎决定，旨在以最小的…	Coronary angiography, a procedure that uses catheter-based imaging to detect arterial blockages, is not routinely employed for monitoring patients with atherosclerotic cardiovascular disease (ASCVD). ASCVD includes disorders such as coronary artery disease, ischemic stroke, and peripheral arterial disease, all linked to plaque buildup in the vascular system. Treatment of ASCVD focuses on risk fac…	ASCVD患者的管理是一个长期过程，其中冠脉造影作为一种重要的诊断工具，其应用时机需要审慎考量。它并不作为普适性的定期筛查手段，而是针对特定临床情形下的精准评估方法。 这项技术能够清晰揭示冠脉管腔的狭窄位置、严重性及病变特征，是指导后续介入或外科治疗的直接参考。然而，由于其侵入性本质，可能存在穿刺点并发症、过敏反应或对肾功能造成影响等潜在问题。 临床实践中，推动进行冠脉造影的常见情况包括：患者出现疑似不稳定性心绞痛的症状；药物治疗效果不佳，症状持续影响生活质量；或为明确诊断以解释患者异常的心脏功能检查结果。特别是在发生急性心肌梗死后，为了解残余血管情况并规划长期治疗方案，也常需此项检查。 总而言之，该决策是高度个体化的。医生会全面评估患者的症状变化、功能状态以及各类检查所提示的风险等级，在与患者充分沟通其必要性、替代方案及潜在风险后，共同做出最有利于患者的抉择。	While coronary angiography is a valuable diagnostic tool for identifying coronary artery obstructions, it is not commonly used as a routine follow-up method in individuals with atherosclerotic cardiovascular disease (ASCVD). ASCVD refers to a spectrum of conditions caused by arterial plaque, including heart attacks, strokes, and limb ischemia. Standard care for ASCVD emphasizes preventive measure…	在ASCVD的长期随访中，是否定期采用冠脉造影进行评估，目前并无统一标准。该检查主要用于解决特定的临床问题，而非常规监测，其应用始终遵循获益大于风险的原则。 冠脉造影的突出优势在于能提供冠状动脉的“路线图”，精确判断哪些血管发生了堵塞以及堵塞的严重程度，从而帮助医生决定是否需要以及如何实施血运重建。但不容忽视的是，它作为一种手术操作，伴随着出血、感染、血管损伤甚至诱发心肌梗死等虽不常见但确实存在的风险。 通常，在遇到以下情况时，医生会倾向于建议进行冠脉造影：一是患者临床症状显著恶化，提示可能为不稳定型心绞痛；二是无创性功能学检查（如心肌灌注显像）提示存在大面积、高危的心肌缺血；三是对于心功能严重受损的患者，需要评估血运重建能否改善预后。 因此，这一决策绝非孤立做出。它要求主治医生深入分析患者全面的临床资料，权衡其病情需求与手术耐受性，并通过医患共同决策，最终确定最具价值的诊断与治疗路径。	Coronary angiography, which involves catheter-based visualization of coronary arteries, is not typically recommended as a routine monitoring technique for patients diagnosed with atherosclerotic cardiovascular disease (ASCVD). ASCVD includes conditions like myocardial infarction, transient ischemic attacks, and peripheral artery disease, all resulting from chronic plaque accumulation. The corners…	患有动脉粥样硬化性心血管病的个体，其治疗方案强调长期药物管理与生活方式干预，而冠脉造影在此过程中扮演的是“问题解决者”而非“普查员”的角色。是否需要重复或定期进行此项检查，取决于个体化的病情评估。 此项介入性检查的核心目的，是当临床怀疑患者从稳定期转向高风险状态时，为介入治疗（如支架植入）或外科手术（如搭桥）提供直接的解剖学证据。鉴于其操作本身可能引起造影剂过敏、动脉夹层、肾功能损害等并发症，应用时必须格外谨慎。 触发考量的关键因素主要包括：患者是否出现了新的、加剧的或休息时也发作的胸痛；是否存在难以解释的心力衰竭或心律失常；或者在接受最强化的药物治疗后，生活质量仍因心脏症状受到严重限制。此外，对于某些高危职业患者或拟行大手术前的评估，也可能成为考虑因素。 最终决定源于细致的医患沟通。医生会整合所有信息，包括症状、体征及各项辅助检查结果，向患者阐明造影的预期价值与可能风险，在此基础上形成…	No, regular or routine coronary angiography is NOT recommended for individuals with stable ASCVD. Under current international guidelines (such as the ESC and ACC/AHA guidelines), invasive coronary angiography (ICA) is an invasive procedure carrying specific risks. It is not a screening tool to be used periodically like a blood test. Why is it not done routinely? Risks: As an invasive procedure, i…	对于诊断患有动脉粥样硬化性心血管疾病（ASCVD）的个体是否应该定期进行冠状动脉造影，其策略取决于多个因素，包括患者的症状、病史、风险因子和现有的医疗指导。 1. 何时考虑冠状动脉造影 冠状动脉造影是一种检测心脏冠状动脉狭窄或阻塞的诊断工具。以下情况可能需要进行冠状动脉造影： - 临床症状：如稳定型心绞痛或不稳定心绞痛，特别是药物治疗无效时。 - 非侵入性测试结果：如心电图（ECG）、心脏超声或核素心脏显像提示高风险改变。 - 心脏事件后评估：如心肌梗死后的再评估。 - 术前评估：在进行大型手术前，评估患者的心脏风险。 2. 定期冠状动脉造影的考量 对于已经诊断患有ASCVD的个体，定期进行冠状动脉造影的必要性并不是常规推荐的，主要由以下几点原因： - 成本效益考虑：冠状动脉造影是一项成本较高且有创性的检查，常规进行可能导致医疗资源的不必要浪费。 - 潜在风险：包括造影剂引起的过敏反应、…	. This is an excellent and crucial question in cardiology. The short answer is: No, individuals with established ASCVD should not undergo routine, regular coronary angiography solely because of their diagnosis. Here’s a detailed explanation of why, and when it is appropriate. . . . The Core Principle: Risk Stratification and Symptom-Guided Management The management of Atherosclerotic Cardiovascul…	基本原则：风险分层与症状指导管理 动脉粥样硬化性心血管疾病（ASCVD）的管理核心是积极的药物治疗和生活方式干预，以阻止疾病进展和预防未来事件（如心脏病发作或中风）。影像学和侵入性检查是用来解决特定临床问题的，而非用于常规监测。 反对常规、定期进行冠状动脉造影的原因 它是一种有风险的侵入性操作：冠状动脉造影不是简单的抽血检查。它虽然风险小，但确实存在，包括： 穿刺部位出血、感染或损伤。 对造影剂的过敏反应。 造影剂引起的肾损伤（造影剂肾病）。 动脉损伤。 中风或心脏病发作。 极少数情况下，可能导致死亡。 缺乏已证实的益处：对于病情稳定的患者，仅仅通过造影来“查看”斑块情况，并未被证明可以改善预后。所获得的信息通常不会改变核心治疗方案，即优化药物治疗。 药物治疗是基石：对于大多数病情稳定的ASCVD患者，治疗的基础是高效且全面的，包括： 高强度他汀类药物（如阿托伐他汀、瑞舒伐他汀）以降低低…	This is an excellent and crucial question in cardiology. The answer is: No, individuals diagnosed with ASCVD should not undergo routine, regular coronary angiography solely based on their diagnosis. The decision to perform coronary angiography is a strategic one, based on specific clinical scenarios, symptoms, and findings from non-invasive tests. Here’s a detailed breakdown of why and when it is…	这是一个在心内科非常重要且常见的问题。答案是：不应该。 被诊断为动脉粥样硬化性心血管疾病（ASCVD）的患者，不应仅仅基于该诊断就常规地、定期地接受冠状动脉造影。 进行冠状动脉造影的决定是一个战略性的决策，需要基于具体的临床表现、症状和无创检查的结果。以下是详细的解释，说明原因以及何时需要进行造影。 . . . 为什么反对“定期”或“常规”进行造影？ 1. 有创操作伴风险： 冠状动脉造影是一种有创检查。虽然总体安全，但它仍存在轻微但真实的并发症风险，包括出血、血管损伤、卒中、心脏病发作、造影剂肾损伤和辐射暴露。在没有明确指征的情况下“定期”进行该检查，会让患者承受不必要的风险。 2. 缺乏获益证据： 目前没有科学证据表明，对病情稳定的ASCVD患者固定间隔（例如每年一次）进行造影可以改善其长期预后。对于稳定性ASCVD，管理的基石是 "指南指导的药物治疗" 和积极的生活方式干预。 3. …	This is an excellent and crucial question in cardiology. The answer is not a simple yes or no. The decision is highly individualized and based on a patient's specific clinical scenario. The short answer is: No, individuals with established ASCVD should not undergo routine, regular coronary angiography solely because of their diagnosis. Instead, angiography is reserved for specific situations wher…	这是一个心脏病学中非常重要且关键的问题。答案并非简单的“是”或“否”，而是需要根据患者的具体临床情况高度个体化地决定。 简短的答案是：不，对于已确诊的动脉粥样硬化性心血管疾病患者，不应仅仅因为其诊断就进行常规的、定期性的冠状动脉造影。 相反，冠状动脉造影应保留用于那些检查结果会改变治疗策略的特定情况。 以下是详细的理由分析和适当的适应症。 . . . 核心原则：“根据症状决定治疗” 对于稳定的ASCVD患者，其管理主要基于症状和临床稳定性，而非常规影像学检查。治疗的基石是积极的药物治疗和生活方式干预，这些治疗对所有患者都有益，无论他们是否接受过造影。 . . . 在什么情况下 不 需要常规进行冠状动脉造影？ 对于稳定型ASCVD患者（例如，已知冠心病、有既往心肌梗死或支架植入史、稳定型心绞痛），如果满足以下条件，则不建议进行常规造影： 他们没有症状或在药物治疗下症状控制良好。 他们具有足…	This is an excellent and crucial question in cardiology. The answer is no, individuals diagnosed with ASCVD should not undergo routine, regular coronary angiography solely because of their diagnosis. The decision to perform coronary angiography is based on clinical need, not a calendar schedule. Here’s a detailed breakdown of the reasoning, including when it is appropriate. . . . The "Why Not": A…	这是一个在心脏病学中非常重要且常见的问题。答案是：不，被诊断为动脉粥样硬化性心血管疾病（ASCVD）的患者，不应仅仅因为这一诊断就常规地、定期地接受冠状动脉造影。 进行冠状动脉造影的决定应基于临床需要，而非一个固定的时间表。以下是详细的解释，包括在什么情况下应该进行造影。 . . . “为什么不”：反对常规定期造影的理由 1. 这是一种有创操作，存在风险：冠状动脉造影不是简单的抽血检查。它虽然风险小，但确实存在，包括： 穿刺部位出血、感染或血肿。 血管损伤。 对造影剂的过敏反应（可能影响肾功能）。 卒中或心脏病发作。 极少数情况下，可能导致死亡。 2. 缺乏明确的获益证据：对于一个病情稳定、没有症状的患者，单纯为了“检查一下”而进行造影，并未被证明能改善预后。如果患者在最佳药物治疗下情况稳定，即使在造影上发现狭窄，也不一定会改变治疗方案。 3. 最佳药物治疗（OMT）是基石：对于绝大多数…	No, routine coronary angiography is not recommended for everyone diagnosed with ASCVD (Atherosclerotic Cardiovascular Disease). Coronary angiography is a helpful tool, but it's an invasive procedure with some risks. Doctors typically weigh the risks and benefits for each individual. Here's a breakdown of why it might not be routine for ASCVD: Focus on prevention: Often, managing ASCVD involves li…	对于已确诊ASCVD的患者，是否定期接受冠状动脉造影需基于个体化评估。目前临床指南不推荐对病情稳定的患者进行常规复查造影，主要考量包括：有创操作相关的血管损伤、对比剂肾病和放射线暴露风险；且研究显示对无症状患者，定期造影并未改善远期预后。 冠状动脉造影的应用应有明确临床指征，主要包括：优化药物治疗后仍持续存在的限制性心绞痛；无创检查提示新发或加重的心肌缺血；出现急性冠脉综合征需急诊评估；或血运重建术后早期症状复发。 对大多数稳定期患者，管理重点应集中于二级预防：强化他汀治疗、抗血小板治疗、血压血糖控制及生活方式干预。定期随访应通过症状评估、运动负荷试验等无创方法监测病情变化，仅在出现新的客观缺血证据时才考虑复查造影。	Routine, periodic coronary angiography is not standard practice for most individuals with stable ASCVD. This invasive procedure is reserved for specific clinical scenarios rather than for routine surveillance. Guidelines recommend angiography primarily for patients who experience a significant change in symptoms, such as worsening chest pain despite optimal medical therapy. It is also crucial for…	对于确诊ASCVD的患者，常规进行冠状动脉造影并非标准建议。该检查主要用于特定临床情况：当患者出现急性冠脉综合征时；优化药物治疗后仍存在严重心绞痛症状；或无创检查提示存在高风险特征。 对于病情稳定的ASCVD患者，管理核心是规范的药物治疗和危险因素控制，而非定期进行有创评估。冠状动脉造影作为有创操作，本身具有一定风险，且暴露于辐射和对比剂，不应作为常规监测手段。 临床决策应基于症状变化和功能评估。若患者保持无症状状态，且功能学检查未见缺血证据，则无需定期造影。重点应放在坚持药物治疗、生活方式改善和定期临床随访上。	No, regular coronary angiography is not typically advised for asymptomatic or stable ASCVD patients. The management strategy for established ASCVD is centered on comprehensive medical treatment to prevent disease progression and future events. Coronary angiography is an invaluable diagnostic tool, but it is used selectively. Key indications include the new onset of disabling angina, the failure o…	稳定性ASCVD患者通常不需要定期接受冠状动脉造影。该检查主要用于以下情况：规范药物治疗下心绞痛症状仍控制不佳；无创检查发现大面积心肌缺血；或出现急性冠脉综合征需紧急评估。 对于无症状或症状稳定的患者，过度使用冠状动脉造影可能导致不必要的血运重建，而研究表明这对预防心肌梗死或死亡并无额外获益。这些患者的管理应聚焦于强化药物治疗，包括他汀、抗血小板药物和控制危险因素的药物。 随访期间，医生会通过临床症状评估、负荷试验等方式监测病情变化，仅当出现新的缺血证据或症状加重时，才考虑有创造影检查。	In general, individuals with diagnosed but stable ASCVD do not require scheduled, repeated coronary angiograms. The clinical approach prioritizes guideline-directed medical therapy (GDMT) over anatomic surveillance. The decision to perform angiography is driven by symptoms and functional status. It becomes necessary when a patient develops unstable symptoms, demonstrates significant ischemia on f…	冠状动脉造影在ASCVD管理中的角色是"按需"而非"定期"。其明确适应证包括：药物治疗难以控制的心绞痛症状；高危无创检查结果（如大面积可诱导缺血）；疑似急性冠脉综合征；或血运重建术后早期复发症状。 对于大多数病情稳定的患者，定期造影不仅增加血管损伤、出血、对比剂肾病和辐射暴露风险，还可能促使非必要的介入治疗。现代ASCVD管理强调"以患者为中心"的个体化决策，重点在于危险因素控制和循证药物治疗。 随访策略应以临床评估为指导，包括症状监测、功能状态评估和危险因素控制情况复查。仅当临床情况发生变化提示疾病进展时，才需考虑重复造影。	Regular coronary angiography is not recommended for the ongoing management of most ASCVD patients. This procedure is utilized as a targeted investigation, not a routine monitoring tool. Its use is justified in specific circumstances: to evaluate the cause of a heart attack, to investigate worsening chest pain that doesn't respond to medicines, or to plan a revascularization procedure (stenting or…	在ASCVD的长期管理中，冠状动脉造影应基于明确的临床指征，而非作为常规监测工具。其主要适用于以下场景：优化药物治疗后仍存在限制生活的症状；无创影像学提示进行性缺血或高风险斑块特征；或出现急性冠脉事件。 稳定性冠心病患者，即使造影显示解剖学狭窄，若症状控制良好且功能学评估满意，继续强化药物治疗通常是优选。定期重复造影不仅带来手术风险，还可能因发现"无关紧要"的狭窄而导致过度治疗。 管理重点应放在循证药物治疗依从性、生活方式干预和定期临床评估上。通过监测症状变化、运动耐量和生物标志物，医生能有效判断是否需要升级治疗或进行有创评估。
14.What are the non-pharmacological treatments for ASCVD?	14. ASCVD 的非药物治疗方法有哪些？	Non-pharmacological treatments for atherosclerotic cardiovascular disease (ASCVD) focus on lifestyle modifications and interventions aimed at reducing risk factors and improving overall cardiovascular health. Here are some common non-pharmacological treatments: 1. Dietary Modifications： Adopting a heart-healthy diet can significantly reduce the risk of ASCVD. This typically involves reducing inta…	ASCVD（动脉粥样硬化心血管疾病）的非药物治疗包括： 1. 饮食调整：采用健康的饮食习惯，如Mediterranean饮食模式，富含水果、蔬菜、全谷类、健康脂肪（如橄榄油、坚果、鱼油）、低脂乳制品和瘦肉，并限制饱和脂肪酸和胆固醇的摄入。 2. 体育锻炼：保持适当的身体活动水平，包括有氧运动（如散步、跑步、游泳等）和力量训练，有助于降低胆固醇水平、控制体重、改善血糖和血压。 3. 戒烟：戒烟是预防ASCVD的重要措施之一，因为烟草使用是动脉粥样硬化和心血管疾病的危险因素之一。 4. 体重管理：维持健康的体重对于预防ASCVD至关重要。通过控制饮食和加强体育锻炼来达到理想的体重。 5. 限制饮酒：过量饮酒与心血管疾病风险增加相关，因此应限制饮酒量。 6. 压力管理：学习应对压力和采用放松技巧，如深呼吸、冥想或瑜伽，可以有助于降低心血管疾病的风险。 7. 保持健康的睡眠习惯：规律的睡眠模式有…	Managing atherosclerotic cardiovascular disease (ASCVD) without medication involves a comprehensive approach centered on modifying lifestyle behaviors that contribute to cardiovascular risk. These strategies are foundational to both prevention and long-term disease control. One of the most impactful interventions is adopting a cardioprotective diet. Emphasis is placed on reducing saturated fats, …	ASCVD的防控基石在于长期坚持健康的生活方式，其主要非药物干预手段涵盖： 膳食营养优化：推荐遵循DASH饮食或类似原则，核心是增加膳食纤维（来自蔬菜、水果、豆类和全谷物），选择优质蛋白质（如鱼类、禽肉），严格限制钠盐、添加糖及反式脂肪酸的摄入，以改善血脂和血压谱。 规律运动：每周进行至少150分钟的中等强度有氧活动，例如快走、骑自行车或跳操，并结合每周2次的力量性训练，这对增强心肺功能、控制体重及改善胰岛素敏感性至关重要。 彻底戒烟：完全避免使用任何形式的烟草制品，包括电子烟，是降低ASCVD风险最有效的措施之一，可显著改善血管内皮功能与炎症状态。 控制体重：将身体质量指数维持在理想范围，特别是减少腹部脂肪，对于调节血压、血糖和血脂异常具有明确的益处。 酒精限制：建议男性每日酒精摄入量不超过25克，女性不超过15克，最好是不饮酒，因为过量饮酒会直接升高血压并导致心律失常。 心理平衡：通…	Non-drug strategies for addressing atherosclerotic cardiovascular disease (ASCVD) are essential components of comprehensive care. These interventions aim to modify behaviors and environmental factors that contribute to disease progression. Nutritional adjustments play a pivotal role. A Mediterranean-style eating pattern, rich in fruits, vegetables, legumes, whole grains, and healthy fats, has bee…	在动脉粥样硬化性心血管疾病的综合管理中，非药物治疗扮演着不可或缺的角色，具体策略如下： 合理膳食结构：强调以植物性食物为主，多摄入全谷物、绿叶蔬菜、豆制品和新鲜水果。优先选择不饱和脂肪（如来自鱼油、牛油果），严格限制红肉、加工肉类及含糖饮料的消费。 日常活动增加：除有计划锻炼外，应减少静坐时间，鼓励将身体活动融入日常生活，如选择步行通勤、爬楼梯等。运动形式可多样化，包括游泳、太极等，以利于长期坚持。 杜绝烟草暴露：包括避免二手烟环境，吸烟会直接损伤血管，戒烟后心血管风险可随时间显著下降。 实现并维持健康体重：通过均衡饮食与规律运动相结合，逐步使体重达标，尤其关注腰围变化，向心性肥胖是心血管风险的重要标志。 理性饮酒：不鼓励出于预防目的开始饮酒，有饮酒习惯者应严格控量，避免酗酒和暴饮。 情绪与压力调节：建立积极的社会支持网络，学习时间管理和问题解决技巧，必要时寻求专业心理咨询，以减轻心理负…	Lifestyle-based interventions are a fundamental part of managing atherosclerotic cardiovascular disease (ASCVD), often complementing pharmacological treatments. These approaches target modifiable risk factors and promote long-term cardiovascular resilience. A balanced diet is central to ASCVD prevention. Emphasizing plant-based foods, lean proteins, and unsaturated fats helps reduce cholesterol l…	为有效防治ASCVD，以下非药物性措施被证实具有显著效果，应作为长期坚持的目标： 科学饮食选择：倡导低盐、低脂、高纤维的饮食模式。增加Omega-3脂肪酸（多来自深海鱼）的摄入，多用蒸、煮等烹饪方式，减少油炸、烧烤，严格控制加工食品和精制碳水化合物的摄入量。 制定个性化运动方案：根据年龄、兴趣和体能状况选择可持续的运动项目，如健身舞、球类运动或户外徒步。关键在于循序渐进并持之以恒，以改善血液循环和代谢健康。 创造无烟环境：认识到吸烟是完全可以避免的危险因素，寻求戒烟援助，利用行为疗法或药物辅助以提高戒烟成功率，保护心血管系统。 关注体脂分布：不仅关注总体重，更应关注体脂率，特别是内脏脂肪含量。通过饮食与运动的结合实现脂肪减少和肌肉量增加。 认识酒精危害：明确酒精对血压、甘油三酯的直接升高作用，以及可能导致的热量过剩，倡导以茶代酒等健康社交方式。 融入放松训练：定期进行瑜伽、冥想或渐进式肌…	Addressing atherosclerotic cardiovascular disease (ASCVD) through non-pharmacological means involves a multifaceted lifestyle approach. These interventions are designed to mitigate risk factors and enhance overall heart health. Dietary habits have a profound impact. A heart-healthy eating pattern includes abundant vegetables, fruits, whole grains, and sources of omega-3 fatty acids. Reducing inta…	ASCVD的非药物管理是一个系统工程，涉及生活方式的多个层面，具体包括： 针对性营养干预：采用有益心脏健康的饮食模式，如强调摄入可溶性纤维（燕麦、苹果）、植物甾醇，并注意补充钾、镁等矿物质。减少动物内脏、蛋黄等高胆固醇食物的频率，选用瘦肉和低脂奶制品。 运动习惯养成：将有氧运动（如慢跑、骑单车）与抗阻训练（如使用弹力带、器械）相结合，每周保持一定的运动频率与时长，以提升高密度脂蛋白水平并改善胰岛素抵抗。 终身戒烟承诺：将戒烟视为对健康最重要的投资，利用戒烟热线、支持小组等资源，克服尼古丁依赖，从而大幅降低心肌梗死与中风的风险。 设定切实的减重目标：即使体重轻微下降（如5%-10%），也能对血压、血脂和血糖产生显著的积极影响。应避免快速减肥，追求长期稳定的体重管理。 摒弃不健康饮酒习俗：理解“适量”的界限极易被突破，因此对于ASCVD高危人群，最安全的选择是避免饮酒。 构建心理韧性：培养乐…	Atherosclerotic Cardiovascular Disease (ASCVD) encompasses a range of conditions resulting from the buildup of plaque in the arteries, which can lead to coronary artery disease, stroke, and peripheral artery disease. Non-pharmacological treatments for ASCVD focus on lifestyle modifications and other interventions that do not involve medications. These treatments are critical for the management an…	动脉粥样硬化性心血管疾病（ASCVD）的非药物治疗主要包括生活方式的改变，具体可以分为以下几个方面： 1. 饮食调整： - 低脂饮食：减少饱和脂肪和反式脂肪的摄入，增加摄入富含单不饱和和多不饱和脂肪的食物，如橄榄油和鱼油。 - 高纤维饮食：多吃全谷物、果蔬以增加膳食纤维的摄入，帮助降低胆固醇。 - 限盐限糖：减少食盐和添加糖的摄入量，以控制血压和血糖。 2. 体重管理： - 维持健康体重：通过合理饮食和运动达到并维持健康的体重。体重指数（BMI）保持在18.5至24.9 kg/m^2的范围内。 - 腰围控制：男性腰围应小于90厘米，女性腰围应小于80厘米。 3. 增加身体活动： - 规律运动：每周至少150分钟的中等强度有氧运动，或75分钟的高强度有氧运动，如快走、游泳、慢跑等。 - 肌力训练：每周进行至少两天的肌力训练。 4. 戒烟和限酒： - 完全戒烟：烟草制品中的有害物质可以加速动…	. Non-pharmacological treatments are a cornerstone of managing Atherosclerotic Cardiovascular Disease (ASCVD). They are often summarized as therapeutic lifestyle changes (TLC) and are essential for slowing the progression of plaque, preventing future cardiac events (like heart attack or stroke), and improving overall quality of life. Here is a comprehensive breakdown of the key non-pharmacologica…	这些非药物治疗是管理ASCVD的基石，与药物治疗协同作用，旨在延缓疾病进展、预防未来心血管事件（如心脏病发作、中风）并提高生活质量。 这些措施通常被概括为 “治疗性生活方式改变”。 动脉粥样硬化性心血管疾病的非药物治疗 1. 饮食调整（核心基础） 目标是采用有益心脏健康的饮食模式，以降低LDL（“坏”）胆固醇、血压和炎症水平。 地中海饮食： 通常被视为黄金标准。 强调： 水果、蔬菜、全谷物、豆类和坚果。 健康脂肪： 主要脂肪来源是特级初榨橄榄油。 适量鱼类和禽肉： 尤其是富含Omega-3脂肪酸的鱼类（如三文鱼、鲭鱼）。 限制红肉和甜食。 可选： 可随餐饮用少量红酒。 DASH饮食： 专为降低血压而设计。 富含： 水果、蔬菜和全谷物。 包含： 脱脂或低脂乳制品、鱼类、禽肉、豆类和坚果。 限制： 高饱和脂肪食物、含糖饮料和甜食。 低钠： 每日钠摄入量通常目标低于2300毫克，对于大多数AS…	. This is an excellent and crucial question. Non-pharmacological treatments are the foundation of managing Atherosclerotic Cardiovascular Disease (ASCVD). They work alongside medications to slow disease progression, prevent future events (like heart attacks or strokes), and improve overall quality of life. Here is a comprehensive overview of the key non-pharmacological treatments for ASCVD, often…	需要理解的是，这些生活方式干预是治疗的基石。它们与药物治疗（如他汀、阿司匹林、降压药）协同作用，共同延缓ASCVD的进展、预防未来心脑血管事件（如心脏病发作、中风）并提高生活质量。 这些干预措施通常可以概括为美国心脏协会推荐的 “ABCDE”策略，这是一套用于二级预防的系统性方法。 ASCVD管理的综合“ABCDE”策略 A： 抗血小板治疗 （这部分主要为药物治疗，但其非药物方面在于严格遵循医嘱服药并了解出血迹象。） B： 血压控制 非药物治疗是基础，应与药物协同使用。 采用DASH饮食模式： 一种富含水果、蔬菜、全谷物和低脂乳制品，同时低饱和脂肪和低胆固醇的饮食。 限制钠盐摄入： 每日摄入量最好控制在1.5克（约相当于3.75克食盐）以下，至少低于2.3克（约相当于5.75克食盐）。 摄入富钾食物： 如香蕉、红薯、菠菜和豆类（除非患有肾脏疾病需限制）。 限制饮酒： 男性每日酒精摄入量不…	. This is an excellent and crucial question. Non-pharmacological treatments are the foundation of managing Atherosclerotic Cardiovascular Disease (ASCVD). They work alongside medications to slow disease progression, prevent future events (like heart attacks or strokes), and improve overall quality of life. Here is a comprehensive breakdown of the key non-pharmacological treatments for ASCVD, ofte…	阿斯利康心血管疾病的非药物治疗，通常被称为 治疗性生活方式改变 ，是疾病管理的基石。这些措施对于延缓动脉粥样硬化进展、预防急性事件复发和提高生活质量至关重要。 以下是阿斯利康心血管疾病主要的非药物治疗方法： 1. 饮食调整 核心目标是采用有益心脏健康的饮食模式，以降低胆固醇、血压和炎症水平。 地中海饮食： 被广泛认为是黄金标准。 强调： 水果、蔬菜、全谷物、豆类和坚果。 健康脂肪： 主要来自橄榄油。 适量： 鱼类和禽肉。 限制： 红肉、甜食和加工食品。 得舒饮食： 专为降低血压而设计。 强调： 富含水果、蔬菜和低脂奶制品。 关键： 减少钠摄入（每日低于2300毫克，理想目标是1500毫克）。 包括： 全谷物、禽肉、鱼类和坚果，限制红肉和含糖饮料。 以植物性食物为主的饮食： 富含全谷物和蔬果，膳食纤维有助于降低胆固醇。 需要限制或避免的食物： 饱和脂肪和反式脂肪： 存在于红肉、黄油、全脂乳…	. Here is a detailed overview of the non-pharmacological treatments for Atherosclerotic Cardiovascular Disease (ASCVD). It is crucial to understand that these lifestyle interventions are foundational. They work alongside pharmacological treatments (like statins, aspirin, blood pressure medications) to slow the progression of ASCVD, prevent future cardiac events (like heart attacks or strokes), an…	这些非药物治疗是管理ASCVD的基石，与药物治疗协同作用，旨在延缓疾病进展、预防未来心血管事件（如心脏病发作、中风）并提高生活质量。 动脉粥样硬化性心血管疾病的非药物治疗 核心是全面改变生活方式，具体包括以下六大支柱： 1. 饮食调整（核心基础） 目标是采用有益心脏健康的饮食模式，以降低LDL胆固醇、血压、炎症水平和体重。 地中海饮食模式： 被视为黄金标准。强调： 丰富蔬果： 富含纤维、维生素和抗氧化剂。 全谷物： 如燕麦、大麦、藜麦和糙米。 健康脂肪： 主要来源是橄榄油，以及牛油果和坚果。 优质蛋白质： 重点是鱼类（特别是富含脂肪的鱼，如三文鱼和鲭鱼，每周至少两次）、禽类、豆类和 legumes。 限制： 红肉、加工食品、含糖饮料和精制碳水化合物。 得舒饮食模式： 专为降低血压而设计，特别强调减少钠摄入。 以植物为主的饮食： 强调摄入植物性食物（水果、蔬菜、坚果、全谷物、豆类），同时尽…	ASCVD is the buildup of plaque in your arteries. This plaque narrows the arteries, reducing blood flow to your heart, brain, and other organs. There are a number of non-pharmacological treatments that can help reduce your risk of ASCVD or slow its progression. These include: Lifestyle changes: This is the cornerstone of ASCVD prevention and treatment. Lifestyle changes include quitting smoking, e…	ASCVD的非药物治疗包括： 生活方式改变： 戒烟：吸烟是导致ASCVD的主要危险因素之一。戒烟可以显著降低患ASCVD的风险。 健康饮食：健康饮食应包括： 大量水果、蔬菜和全谷物 低脂肪乳制品和瘦肉 低饱和脂肪、反式脂肪和胆固醇 限制盐和糖的摄入 定期锻炼：定期锻炼可以帮助降低血压、胆固醇水平和体重，并改善心血管健康。建议每周至少进行150分钟的中等强度有氧运动或75分钟的剧烈有氧运动。 维持健康体重：超重或肥胖会增加患ASCVD的风险。减肥或保持健康体重可以降低患ASCVD的风险。 控制压力：压力会增加患ASCVD的风险。学习如何控制压力可以帮助改善心血管健康。	Non-pharmacological management is a foundational pillar in treating ASCVD, focusing on lifestyle interventions to halt disease progression. The core components involve comprehensive dietary modification, adopting a heart-healthy pattern like the Mediterranean or DASH diet, which emphasizes fruits, vegetables, whole grains, and lean proteins while limiting saturated fats, trans fats, and sodium. A…	ASCVD的非药物治疗主要包括系统性生活方式干预。营养治疗方面，推荐地中海饮食模式，强调摄入蔬菜水果、全谷物、鱼类和橄榄油，同时严格限制钠盐（每日<5克）、饱和脂肪和加工食品。建议每周食用鱼类至少两次，并适量摄入坚果。 运动康复需制定个体化方案，包含每周150分钟中等强度有氧运动，结合抗阻训练（每周2次）。对于高危患者，建议在监护下进行运动训练。体重管理要求将体重指数控制在18.5-23.9，男性腰围<90cm，女性<85cm。 心理与行为干预包括压力管理（正念冥想、呼吸训练）和戒烟支持（药物替代结合行为咨询）。保证充足睡眠（7-9小时/天）和规律作息同样重要。	The non-pharmacological approach to ASCVD centers on sustained lifestyle changes that directly target the underlying causes of atherosclerosis. A primary focus is nutritional intake, specifically reducing consumption of processed foods, sugary beverages, and red meats in favor of plant-based foods, nuts, and fish rich in omega-3 fatty acids. Consistent aerobic exercise, such as brisk walking, cyc…	非药物治疗是ASCVD管理的基础支柱。膳食调整应遵循DASH饮食原则，增加钾、钙、镁摄入，限制胆固醇（每日<300mg）。特别推荐燕麦、豆类等富含可溶性纤维的食物，以及富含植物甾醇的功能性食品。 运动处方需循序渐进，从低强度开始逐步增加。推荐有氧运动与阻抗训练相结合，如快走、游泳结合弹力带训练。对下肢动脉疾病患者，应制定特异性步行训练计划。 戒烟需采用综合策略，包括尼古丁替代疗法配合心理咨询。体重管理建议每周减重0.5-1kg，通过饮食记录和体力活动监测实现。此外，限制酒精摄入（男性<25g/日，女性<15g/日）也很关键。	Effective non-pharmacological treatment for ASCVD involves a multi-faceted lifestyle overhaul aimed at stabilizing plaque and improving endothelial function. This begins with dietary adjustments to reduce LDL cholesterol and inflammation, primarily by eliminating industrial trans fats and sharply reducing intake of saturated fats and refined carbohydrates. Implementing a routine of daily physical…	ASCVD的非药物干预涵盖多个维度。营养方面强调控制总热量，采用低血糖指数饮食，增加单不饱和脂肪酸比例。建议采用蒸、煮、凉拌等健康烹饪方式，避免油炸和红烧。 运动疗法包括三个阶段：初期监护下训练，中期家庭规律运动，长期维持阶段。推荐高强度间歇训练作为有效补充。对老年患者应加入平衡训练预防跌倒。 行为干预包括：设立具体可行的健康目标；通过自我监测记录饮食运动数据；建立社会支持系统；认知行为疗法改变不健康信念。同时需要注意环境调整，如营造无烟环境、准备健康零食等。	Non-pharmacological interventions for ASCVD are critical for long-term disease control and involve addressing modifiable risk factors through behavior change. The cornerstone is a heart-healthy diet that is high in fiber, low in sodium, and uses unsaturated fats as its primary fat source. Regular, moderate-to-vigorous physical activity strengthens the heart muscle, improves the efficiency of the …	综合性生活方式干预是ASCVD防治的基石。饮食管理建议采用"盘中餐"直观法：1/2蔬果、1/4全谷物、1/4优质蛋白。特别注意控制添加糖摄入（每日<25g），增加深色蔬菜和浆果比例。 运动方案应个体化制定，包含日常活动增加（如步行上班）、结构化运动和休闲活动。推荐使用可穿戴设备监测日常活动量，确保每日步数达8000-10000步。 戒烟需制定明确时间表，结合伐尼克兰等药物提高成功率。压力管理推荐每日10-15分钟冥想练习，培养兴趣爱好作为减压途径。睡眠质量改善包括建立固定作息、避免睡前使用电子设备等措施。
15.How common is coronary artery bypass grafting (CABG) in ASCVD patients?	15.冠状动脉旁路移植术（CABG）在ASCVD患者中有多常见？	Coronary artery bypass grafting (CABG) is a common surgical procedure used to treat coronary artery disease, particularly in patients with significant blockages in their coronary arteries. The frequency of CABG in patients with atherosclerotic cardiovascular disease (ASCVD) can vary depending on several factors including the severity of the disease, the patient's overall health, and their respons…	冠状动脉旁路移植术（CABG）在ASCVD（动脉粥样硬化性心血管疾病）患者中比较常见。这是因为ASCVD通常会导致冠状动脉狭窄或阻塞，从而影响心脏供血。CABG手术可以通过搭桥来绕过狭窄或阻塞的冠状动脉，恢复心脏的血液供应。具体的患者选择CABG手术的比例取决于许多因素，包括病情的严重程度、患者的整体健康状况以及其他治疗选择的可行性。	Coronary artery bypass grafting (CABG) is a widely utilized surgical intervention for managing advanced coronary artery disease, particularly in individuals with atherosclerotic cardiovascular disease (ASCVD). The decision to proceed with CABG depends on multiple clinical factors, including the extent of arterial blockage, the presence of symptoms, and the patient’s overall risk profile. CABG is …	冠状动脉旁路移植术（CABG）是治疗严重动脉粥样硬化性心血管疾病（ASCVD）的重要方法之一。当冠状动脉因斑块积聚而严重狭窄时，心肌可能因缺血而受损。该手术通过移植血管建立新的血流通道，从而改善心肌供血。患者是否接受CABG，通常需评估其冠脉病变范围、心功能状态以及药物或介入治疗的效果。	In the treatment of coronary artery disease associated with atherosclerotic cardiovascular disease (ASCVD), coronary artery bypass grafting (CABG) continues to play a pivotal role. It is particularly considered for patients with extensive arterial narrowing that compromises myocardial perfusion and cannot be adequately managed with medical therapy or stenting. CABG is frequently chosen for indivi…	冠状动脉旁路移植术（CABG）常用于动脉粥样硬化性心血管疾病（ASCVD）引起多支血管病变的情况。这类患者因冠状动脉堵塞可能引发心绞痛或心肌梗死。CABG可利用自身血管在堵塞部位两端建立旁路，恢复血流。选择该手术的比例受病变复杂性、患者年龄及合并症影响，部分患者也可能适合支架植入。	Coronary artery bypass grafting (CABG) is a surgical technique employed to improve blood flow in patients with severe coronary artery disease, often in the context of atherosclerotic cardiovascular disease (ASCVD). It is typically reserved for cases where non-surgical approaches have proven insufficient or inappropriate due to the nature of the arterial lesions. Patients with multi-vessel disease…	对于动脉粥样硬化性心血管疾病（ASCVD）患者，冠状动脉旁路移植术（CABG）是血运重建的主要方式之一。其适应症常包括左主干病变、多支血管病变或糖尿病患者。手术通过移植静脉或动脉桥血管，改善远端心肌的血流灌注。临床决策需综合评估症状严重程度、冠脉解剖特点及患者耐受手术的能力。	CABG, or coronary artery bypass grafting, is a key surgical procedure used to treat patients with significant coronary artery disease, especially within the broader category of atherosclerotic cardiovascular disease (ASCVD). It is generally considered when coronary blockages are extensive and not amenable to medical therapy or percutaneous interventions. The procedure is most commonly indicated i…	在动脉粥样硬化性心血管疾病（ASCVD）治疗中，冠状动脉旁路移植术（CABG）适用于药物或介入效果不佳的严重冠心病。该手术能有效缓解症状、降低心肌梗死风险并改善预后。患者是否行CABG取决于冠脉狭窄位置与程度、心室功能以及是否存在心力衰竭等因素，部分病例也可能优先考虑内科治疗。	Coronary artery bypass grafting (CABG) is a common surgical procedure used to treat patients with advanced atherosclerotic cardiovascular disease (ASCVD), particularly those who have significant coronary artery blockages. The prevalence of CABG among ASCVD patients can vary widely based on several factors, including the severity of coronary artery disease, the number of affected vessels, patient-…	冠状动脉旁路移植术（CABG）是一种常用于治疗急性冠状动脉综合征（ASCVD，包括冠状动脉疾病和其他心血管疾病）的重要手术方式。CABG的目的是通过建立一条绕过原有狭窄或堵塞的冠状动脉的新通路，改善心肌的血流，从而减轻症状，降低心脏事件的风险，提高生活质量。 具体到ASCVD患者中，CABG的应用频率受多种因素影响，包括患者的病情严重程度、伴随疾病、以及其他健康条件等。以下是一些关于CABG在ASCVD患者中应用的统计数据和考量因素： 1. 病情需求：对于有复杂冠状动脉病变（如三支病变或主干病变）的患者，CABG通常是首选治疗方法。特别是当病变涉及左主冠状动脉或多血管病变时，CABG相较于经皮冠状动脉介入治疗（PCI）可能提供更好的长期生存率和更低的再次介入需求。 2. 流行病学数据：在美国，每年进行的CABG手术大约有160,000至500,000例不等。全球范围内，尽管PCI的使用率…	. This is an excellent and crucial question in managing Atherosclerotic Cardiovascular Disease (ASCVD). Here’s a detailed breakdown of how common Coronary Artery Bypass Grafting (CABG) is in ASCVD patients, with important context. . . . The Short Answer Coronary Artery Bypass Grafting (CABG) is a common and well-established procedure for a specific subset of patients with severe ASCVD. However, f…	当然。这是一个关于动脉粥样硬化性心血管疾病（ASCVD）管理中的关键问题。 以下是关于冠状动脉旁路移植术（简称“搭桥术”）在ASCVD患者中普遍程度的详细分析。 . . . 简要回答 冠状动脉旁路移植术（CABG，俗称“搭桥”）对于特定类型的严重ASCVD患者来说，是一项常见且成熟的手术。然而，对于绝大多数ASCVD患者而言，它并非首选治疗方案。药物治疗和创伤更小的介入治疗（如PCI，即支架植入）的使用频率要高得多。 . . . 详细解释 要了解搭桥术的普遍性，需要将其置于ASCVD整体治疗策略的金字塔中来看待。 1. ASCVD的治疗金字塔 金字塔的基座（绝大多数患者）：几乎所有的ASCVD患者都通过指南指导的药物治疗 来管理。这包括他汀类药物、抗血小板药物（如阿司匹林）、β受体阻滞剂和ACEI类药物等。生活方式干预（饮食、运动、戒烟）也是基石。 金字塔的中部（相当一部分患者）：当药物…	. This is an excellent and crucial question in managing Atherosclerotic Cardiovascular Disease (ASCVD). Here’s a detailed breakdown of how common Coronary Artery Bypass Grafting (CABG) is in ASCVD patients, with important context. . . . The Short Answer Coronary Artery Bypass Grafting (CABG) is a common and well-established procedure for a specific subset of patients with advanced ASCVD. However,…	当然。这是一个关于动脉粥样硬化性心血管疾病（ASCVD）管理中的重要问题。 以下是关于冠状动脉旁路移植术（CABG，俗称“搭桥手术”）在ASCVD患者中常见程度的详细解析。 . . . 简要概括 冠状动脉旁路移植术（CABG）对于特定类型的晚期ASCVD患者来说，是一种常见且成熟的治疗方法。然而，对于绝大多数ASCVD患者而言，它并非首选治疗方案。药物治疗和创伤更小的介入治疗（如支架植入术，PCI）的使用频率要高得多。 . . . 详细解释 要了解其普遍性，我们需要审视不同的临床情况和患者类型。 . . . . 1. 冠状动脉血运重建的总体格局 大多数稳定性ASCVD患者仅通过指南指导的药物治疗（GDMT） 来管理，这包括： - 他汀类药物和其他降胆固醇药物 - 抗血小板药物（如阿司匹林、氯吡格雷） - 降压药物（如ACE抑制剂、β受体阻滞剂） 当药物治疗效果不佳，或处于急性发病状态时，…	. This is an excellent and crucial question in managing Atherosclerotic Cardiovascular Disease (ASCVD). Here’s a detailed breakdown of how common Coronary Artery Bypass Grafting (CABG) is in ASCVD patients, with important context. . . . The Short Answer Coronary Artery Bypass Grafting (CABG) is a well-established and relatively common procedure for a specific subset of patients with severe ASCVD.…	冠状动脉旁路移植术（CABG）对于患有特定严重类型的动脉粥样硬化性心血管疾病（ASCVD）的患者来说，是一项成熟且相对常见的手术。然而，对于绝大多数ASCVD患者，通过药物治疗和生活方式改变即可控制病情，因此CABG通常是为更晚期或更复杂病例保留的治疗方案。 详细解释 要了解CABG的普遍性，我们需要审视ASCVD的治疗策略，这是一个阶梯式的过程。 1. ASCVD治疗的层次结构 生活方式干预和药物治疗（最常用的方法）： 这是所有ASCVD患者的管理基础。包括他汀类药物、抗血小板药物（如阿司匹林）、降压药等。绝大多数患者仅通过这些措施就能得到成功管理。 经皮冠状动脉介入治疗（PCI）： 这包括血管成形术和支架植入。对于需要血运重建的患者来说，PCI比CABG更常见，特别是对于急性冠状动脉综合征（如心脏病发作）或阻塞情况不太复杂的患者。 冠状动脉旁路移植术（CABG）： 这是一项大手术，通…	. This is an excellent and crucial question in managing Atherosclerotic Cardiovascular Disease (ASCVD). Here’s a detailed breakdown of how common Coronary Artery Bypass Grafting (CABG) is in ASCVD patients, moving from a simple answer to the more complex factors that influence its use. . . . The Short Answer CABG is a very common and well-established procedure for a specific subset of ASCVD patie…	要了解CABG的普遍性，最好从ASCVD（主要累及冠状动脉时即为冠心病）的治疗选择背景来看。 1. ASCVD（冠心病）的治疗谱 阻塞性冠心病的治疗通常遵循以下层次： A. 生活方式干预和药物治疗： 这是所有ASCVD患者的基础治疗。包括他汀类药物、抗血小板药（如阿司匹林）、β-受体阻滞剂等。绝大多数患者仅靠药物治疗即可成功控制病情。 B. 经皮冠状动脉介入治疗： 这是一种微创手术，通过放置支架来开通阻塞的动脉。它极为常见，常用于治疗心脏病发作（直接PCI），以及用于症状仅靠药物无法控制的患者。PCI的实施数量比CABG更多。 C. 冠状动脉旁路移植术： 这是一种开胸手术，旨在为阻塞的动脉创建新的血液通路。它比PCI创伤更大，但对于复杂病例具有特定的长期优势。 2. 在什么情况下CABG是"常见"或首选的治疗方案？ CABG并非用于每一位有动脉阻塞的患者。其应用由强有力的临床试验数据和指…	Coronary artery bypass grafting (CABG) is a common procedure for patients with atherosclerotic cardiovascular disease (ASCVD), though trends are shifting slightly. Here's a breakdown: Prevalence: CABG remains one of the most frequently performed major surgeries, with nearly 400,000 procedures performed annually in the past [1]. Shifting Trends: The use of CABG has seen a slight decrease due to th…	冠状动脉旁路移植术（CABG）是治疗严重冠状动脉疾病（ASCVD）的最常见手术之一。根据美国心脏病学会（AHA）2021年发布的最新统计数据，在美国，每年约有40万名患者接受CABG手术。 CABG手术通常被推荐给以下患有ASCVD的患者： 至少有两条主要冠状动脉阻塞 左主干动脉阻塞 冠状动脉无法通过其他治疗方法（如经皮冠状动脉介入治疗（PCI））进行有效治疗 CABG手术是一种重大手术，但它可以有效地改善ASCVD患者的血流和生活质量。	Coronary artery bypass grafting (CABG) is a well-established and relatively common surgical procedure for a specific subset of patients with advanced ASCVD. While not the first-line treatment for all, it remains a cornerstone of therapy for complex coronary artery disease. Its use has evolved with the advancement of stents and optimal medical therapy, leading to a decline in overall numbers over …	冠状动脉旁路移植术（CABG）在复杂冠状动脉疾病治疗中仍保持着重要地位。根据国际心血管外科数据库统计，CABG约占所有血运重建治疗的30%-40%。近年来手术总量保持稳定，但患者结构发生变化，更多高龄、合并症多的复杂病例选择此项手术。 CABG的应用具有明确的适应证偏好。对于左主干病变、多支血管病变（特别是合并糖尿病）、心室功能不全或解剖结构复杂的患者，CABG相较于介入治疗通常能提供更完整的血运重建和更好的长期预后。在发达国家的医疗中心，CABG年手术量通常占冠心病患者的5%-8%。	CABG remains a standard and frequently utilized intervention for severe forms of coronary atherosclerosis. Its prevalence is substantial, though its application is highly selective, targeting patients who derive the greatest benefit from surgical revascularization. The procedural volume for CABG has stabilized after a period of decline, as evidence confirms its superiority over stent placement in…	CABG在ASCVD治疗中的普及度呈现地域差异。欧美国家年手术率约为每百万人口300-500例，而在亚洲国家约为每百万人口100-200例。尽管经皮冠状动脉介入治疗（PCI）数量增长迅速，但CABG在特定患者群体中仍不可替代。 当前CABG主要用于三类人群：糖尿病患者的多支血管病变（占此类手术的40%以上）、左主干合并多支血管病变（约占30%）、以及PCI失败或再狭窄的挽救性治疗。现代CABG技术不断进步，动脉桥血管使用率提高，微创手术比例增加，使手术安全性和效果持续改善。	The commonality of CABG in ASCVD management is best described as specialized rather than universal. It is a frequently performed major surgery globally, but it is reserved for particular patient profiles where its long-term benefits are clearest. Trends show a shift, with fewer CABG procedures performed for simple, single-vessel disease due to the effectiveness of modern stents. However, it has m…	从流行病学角度看，CABG手术率在过去十年保持相对稳定。全球每年约进行80-100万例CABG手术，其中美国约30-40万例，欧洲约20-30万例。手术指征更加精细化，目前主要集中在 SYNTAX评分较高的复杂病变。 在真实世界临床实践中，CABG的应用严格遵循指南推荐。对于三支血管病变合并左心室功能不全的患者，约60%-70%会选择CABG；对于左主干病变，约50%会选择CABG。随着人口老龄化，接受CABG的患者平均年龄已上升至67-70岁，合并症负担也相应增加。	CABG is a common surgical procedure within the spectrum of ASCVD treatment, particularly for end-stage coronary artery disease. Its frequency is guided by robust clinical guidelines that define which patients are optimal candidates. Although the total number of CABG surgeries has decreased with the rise of percutaneous interventions, it is far from obsolete. It is routinely performed for conditio…	CABG作为成熟的血运重建策略，在ASCVD治疗体系中占据特定位置。从手术量分布看，约75%的CABG用于多支血管病变，15%用于左主干病变，10%用于其他复杂情况。尽管PCI技术发展迅速，但CABG在复杂冠心病领域的优势依然稳固。 现代CABG呈现以下特点：动脉桥使用率显著提升（左内乳动脉使用率>95%），围术期死亡率降至1%-2%，术后10年血管通畅率可达90%。在心血管外科中心，CABG通常占所有心脏手术的40%-60%，体现了其在心血管疾病外科治疗中的核心地位。
16.Can I prevent ASCVD through diet?	16.我可以通过饮食预防ASCVD吗？	Absolutely! Atherosclerotic cardiovascular disease (ASCVD) can often be prevented or mitigated through a healthy diet and lifestyle. Here are some dietary strategies to help prevent ASCVD: 1. Emphasize fruits and vegetables: Aim for a variety of colorful fruits and vegetables, which are rich in vitamins, minerals, antioxidants, and fiber. These nutrients help lower blood pressure, reduce inflamma…	是的，饮食可以在预防动脉粥样硬化心血管疾病（ASCVD）方面起到重要作用。以下是一些通过饮食预防ASCVD的方法： 1. 低脂饮食： 减少饱和脂肪和反式脂肪的摄入量，可以降低胆固醇水平，从而降低ASCVD的风险。选择植物油、鱼类和坚果等富含不饱和脂肪的食物。 2. 高纤维饮食： 摄入足够的水果、蔬菜和全谷物，可以提供丰富的膳食纤维，有助于降低胆固醇水平并维持健康的心血管系统。 3. 限制盐和糖的摄入： 减少盐和糖的摄入可以有助于控制血压和血糖水平，从而降低ASCVD的风险。 4. 多摄入抗氧化物质： 摄入大量的抗氧化物质，如维生素C、维生素E和类胡萝卜素等，可以帮助保护心血管健康，减少动脉粥样硬化的发生。 5. 限制饮酒： 过量饮酒会增加心血管疾病的风险，因此要限制饮酒量或者最好避免饮酒。 6. 多食用富含omega-3脂肪酸的食物： 如鲑鱼、鳕鱼、核桃等，这些食物有助于降低血液中的甘油…	Preventing atherosclerotic cardiovascular disease (ASCVD) involves adopting a balanced and heart-conscious diet. Here are several nutritional approaches that support cardiovascular health: Start by increasing your intake of plant-based foods. Vegetables and fruits offer essential nutrients and phytochemicals that help regulate blood pressure and reduce oxidative stress. Favor complex carbohydrate…	预防动脉粥样硬化，饮食调整是关键环节之一。采纳有益于心脏健康的饮食模式，能有效管理风险因素。 首先，推荐采用地中海式饮食。这种饮食模式强调摄入水果、蔬菜、全谷物、豆类以及橄榄油等健康脂肪，同时鼓励食用鱼类等白肉，限制红肉和加工食品，对心血管有明确的保护作用。 其次，严格控制钠的摄入至关重要。过量的钠是高血压的主要诱因之一，而高血压会直接损伤动脉血管。因此，应减少烹饪用盐，并警惕酱油、咸菜、加工肉类等隐形盐分。 再者，增加膳食纤维的摄入。可溶性纤维，多见于燕麦、大麦、苹果、豆类中，能够与肠道中的胆固醇结合，促进其排出体外，从而有助于降低低密度脂蛋白胆固醇水平。 最后，注意选择优质的蛋白质来源。建议多从豆制品、鱼类和禽肉中获取蛋白质，替代部分红肉。特别是富含Omega-3脂肪酸的深海鱼类，具有抗炎和稳定心律的益处。	Atherosclerotic cardiovascular disease (ASCVD) is largely influenced by lifestyle, and diet plays a central role in prevention. Consider the following dietary guidelines to support heart health: Prioritize fresh produce. Vegetables and fruits are rich in fiber, potassium, and antioxidants, which help regulate blood pressure and combat vascular inflammation. Choose whole grain options. Foods like …	通过合理的膳食选择来预防心血管疾病，应关注以下几个核心要点。 核心要点之一是减少饱和脂肪与反式脂肪。这类不健康脂肪常见于肥肉、黄油、油炸食品和烘焙点心，会升高坏胆固醇，促进动脉斑块形成。应优先选择植物油、牛油果和坚果中的不饱和脂肪。 另一个要点是保证足量的水果和蔬菜摄入。它们富含钾元素，有助于对抗钠的升压作用，并且其含有的多种抗氧化剂，如类黄酮，能够减轻血管内部的炎症和氧化应激损伤。 同时，维持健康的体重是预防的基础。通过控制总热量的摄入，特别是减少含糖饮料、甜点和精制碳水化合物的消费，可以预防肥胖和糖尿病，这两者都是动脉粥样硬化的重要危险因素。 此外，若饮酒，务必严格限量。长期过量饮酒会导致血压升高和甘油三酯水平异常，对心脏健康构成威胁。建议男性每日酒精摄入量不超过25克，女性不超过15克。	Dietary habits are a cornerstone of preventing atherosclerotic cardiovascular disease (ASCVD). Here are key nutritional strategies to support vascular health: Eat a variety of fruits and vegetables daily. These foods are packed with fiber, antioxidants, and micronutrients that help reduce inflammation and improve endothelial function. Switch to whole grains. Whole grain bread, brown rice, and qui…	饮食干预是构筑心血管疾病防线的重要基石，具体策略可以多样化实施。 其一，倡导以植物性食物为主的饮食结构。这意味着餐盘中的大部分应由蔬菜、水果、豆类和全谷物构成，它们能提供丰富的维生素、矿物质和纤维，而动物性食物应作为配角。 其二，主动增加Omega-3脂肪酸的摄入。这种多不饱和脂肪酸具有卓越的抗炎效果，并能降低血栓风险。除了三文鱼等深海鱼，亚麻籽、奇亚籽也是良好的植物来源。 其三，严格限制添加糖。过多的糖分摄入不仅导致体重增加，还会引发胰岛素抵抗和血脂紊乱。因此，需要警惕糖果、糕点和各种甜饮料，养成查看食品配料表的习惯。 其四，适量补充坚果与种子。每天一小把核桃、杏仁等，可以提供有益脂肪、蛋白质和纤维，但需注意因其热量较高，不可过量食用，以免适得其反。	Preventing atherosclerotic cardiovascular disease (ASCVD) requires a proactive approach to nutrition and lifestyle. Here are several dietary practices that can help: Consume ample fruits and vegetables. These foods are rich in fiber, vitamins, and antioxidants that support vascular health and reduce oxidative damage. Favor whole grains over refined ones. Whole grain cereals, breads, and rice help…	为了有效规避动脉粥样硬化性心血管疾病，在日常饮食中践行以下原则会大有裨益。 首要原则是优化脂肪来源。避免食用人造黄油、起酥油等含有反式脂肪的加工油，同时减少猪油、牛油等固态脂肪。多选用橄榄油、茶籽油等进行烹饪，并常吃鱼类。 其次，强调全谷物的价值。用糙米、全麦面包、藜麦等替代精白米面，可以更平稳地控制血糖，并提供更多的B族维生素和膳食纤维，有助于长期维持心血管健康。 再次，将控盐行动落到实处。除了少放盐，更应关注罐头、零食、快餐等成品食物中的高钠含量，多采用香草、香料、柠檬汁等天然调味品来丰富食物风味。 最后，保持充足饮水并考虑适量茶饮。白水是维持正常新陈代谢的基础。绿茶、乌龙茶等富含茶多酚，研究表明其具有一定的抗氧化和改善血脂的作用，可作为健康生活方式的补充。	Yes, you can significantly reduce your risk of atherosclerotic cardiovascular disease (ASCVD) through diet, among other lifestyle choices. ASCVD includes conditions caused by atherosclerosis, such as coronary heart disease, stroke, and peripheral artery disease. Here are several dietary strategies that can help prevent ASCVD: 1. Increase Intake of Fruits and Vegetables: A diet rich in fruits and …	是的，通过合理的饮食可以预防动脉粥样硬化性心血管疾病（ASCVD），包括冠心病、心绞痛、心肌梗死、缺血性中风以及外周动脉疾病等。以下是一些有助于预防ASCVD的饮食建议： 1. 增加果蔬摄入量：多吃蔬菜和水果可以提供丰富的维生素、矿物质和纤维，有助于降低血压和改善心脏健康。 2. 选择全谷物：全谷物含有丰富的纤维，可帮助降低坏胆固醇（LDL）并提高好胆固醇（HDL），从而降低心血管疾病的风险。 3. 限制饱和脂肪和反式脂肪的摄入：饱和脂肪和反式脂肪会提高血液中的坏胆固醇水平，增加心血管疾病的风险。应减少这些脂肪的摄入，比如减少红肉、全脂乳制品和炸食等食物的摄入。 4. 增加对健康脂肪的摄入：如欧米伽-3脂肪酸和单不饱和脂肪，它们存在于鱼类（如三文鱼、鲭鱼）、坚果、橄榄油和鳄梨中。这些脂肪有助于提高好胆固醇和降低炎症。 5. 控制钠盐摄入：高钠饮食与高血压密切相关，而高血压是心血管疾病的重…	Yes, you can significantly reduce your risk of developing Atherosclerotic Cardiovascular Disease (ASCVD) through dietary choices. Diet is one of the most powerful and modifiable risk factors. A heart-healthy diet works by: Lowering LDL ("bad") cholesterol Reducing blood pressure Helping to maintain a healthy body weight Controlling blood sugar levels Reducing chronic inflammation Here are the key…	是的，通过饮食选择，你可以显著降低发生动脉粥样硬化性心血管疾病（ASCVD）的风险。饮食是其中最强大且可改变的风险因素之一。 有益心脏健康的饮食通过帮助管理ASCVD的关键驱动因素来发挥作用： 降低低密度脂蛋白（“坏”胆固醇） 降低血压 帮助维持健康体重 控制血糖 减少慢性炎症 以下是有助于预防ASCVD的饮食关键原则： 多摄入以下食物： 1. 水果和蔬菜： 争取摄入各种颜色和种类。它们富含纤维素、维生素、矿物质和抗氧化剂，能保护你的血管。 2. 全谷物： 选择燕麦、大麦、藜麦、糙米和全麦面包，而不是精制谷物。它们所含的可溶性纤维有助于降低低密度脂蛋白胆固醇。 3. 健康脂肪： 不饱和脂肪： 存在于橄榄油、菜籽油、牛油果、坚果（杏仁、核桃）和种子（亚麻籽、奇亚籽）中。 Omega-3脂肪酸： 存在于多脂鱼类（三文鱼、鲭鱼、沙丁鱼、金枪鱼）、核桃和亚麻籽中。它们有助于减少炎症和降低甘油三酯…	Yes, you can significantly reduce your risk of developing Atherosclerotic Cardiovascular Disease (ASCVD) through dietary choices. While diet is just one part of the picture, it is a powerful and modifiable factor. A heart-healthy diet works by addressing the key drivers of ASCVD: Lowering "bad" LDL cholesterol Reducing blood pressure Helping to maintain a healthy weight Controlling blood sugar le…	是的，通过合理的饮食选择，你可以显著降低患动脉粥样硬化性心血管疾病的风险。饮食是最重要且可以改变的风险因素之一。 有益心脏健康的饮食主要通过以下方式发挥作用： 降低低密度脂蛋白胆固醇 帮助维持健康的体重 控制血糖水平 减少慢性炎症 以下是预防动脉粥样硬化性心血管疾病的饮食关键原则： 多摄入这些食物： 1. 水果和蔬菜：目标是摄入多种颜色和种类。它们富含纤维、维生素、矿物质和抗氧化剂。 2. 全谷物：选择燕麦、大麦、藜麦、糙米和全麦面包，而不是精制谷物。它们提供有助于降低胆固醇的可溶性纤维。 3. 健康脂肪： 不饱和脂肪：存在于橄榄油、菜籽油、牛油果、坚果和种子中。 欧米伽3脂肪酸：存在于多脂鱼类、核桃和亚麻籽中。它们有助于减少炎症和降低甘油三酯。 4. 瘦肉蛋白来源： 豆类 鱼和海鲜 去皮禽肉 低脂或脱脂乳制品 限制或避免这些食物： 1. 饱和脂肪：存在于红肉、肥肉、黄油、全脂乳制品和香…	Yes, you can significantly reduce your risk of developing Atherosclerotic Cardiovascular Disease (ASCVD) through dietary choices. Diet is one of the most powerful and modifiable risk factors. A heart-healthy diet works by helping to manage the key drivers of ASCVD: Lowering LDL ("bad") cholesterol Reducing blood pressure Helping to maintain a healthy weight Controlling blood sugar Reducing chroni…	是的，通过饮食选择，你可以显著降低发生动脉粥样硬化性心血管疾病（ASCVD）的风险。虽然饮食只是预防措施的一部分，但它是一个非常重要且可以改变的因素。 有益心脏健康的饮食通过针对ASCVD的关键驱动因素来发挥作用： 降低“坏”的低密度脂蛋白胆固醇 降低血压 帮助维持健康体重 控制血糖水平 减少慢性炎症 以下是帮助预防ASCVD的饮食核心原则： 多摄入以下食物： 1. 水果和蔬菜：目标是摄入多种颜色的果蔬。它们富含纤维、维生素、矿物质和抗氧化剂，能保护你的血管。 2. 全谷物：选择燕麦、糙米、藜麦和全麦面包，而不是精制谷物。它们含有的纤维有助于降低胆固醇。 3. 健康脂肪：专注于不饱和脂肪。 来源：橄榄油、牛油果、坚果（如核桃、杏仁）和种子（如亚麻籽、奇亚籽）。 4. 富含脂肪的鱼类：每周至少吃两次像三文鱼、鲭鱼、鲱鱼和沙丁鱼这样的鱼类。它们富含欧米伽-3脂肪酸，可以减轻炎症和降低甘油三酯…	Yes, you can significantly reduce your risk of developing Atherosclerotic Cardiovascular Disease (ASCVD) through dietary choices. Diet is one of the most powerful tools you have for prevention. A heart-healthy diet works by addressing the key factors that lead to ASCVD: Lowers "Bad" LDL Cholesterol: Reduces the buildup of plaque in your arteries. Reduces Blood Pressure: Lessens the force that can…	当然可以。通过饮食来预防动脉粥样硬化性心血管疾病（ASCVD）是非常有效的方法。饮食是您拥有的最强大的预防工具之一。 有益心脏健康的饮食通过干预导致ASCVD的关键因素来发挥作用：降低导致动脉斑块形成的“坏”低密度脂蛋白胆固醇；减轻可能损伤动脉壁压力的血压；帮助控制体重，避免肥胖这一主要风险因素；控制血糖，减少加速动脉粥样硬化的糖尿病风险；并减少慢性炎症这一ASCVD的关键驱动因素。 以下是预防ASCVD的饮食核心原则： 应该多吃的食物： 第一，水果和蔬菜。目标是摄入多种颜色的果蔬。它们富含纤维、维生素、矿物质和抗氧化剂。 第二，全谷物。选择燕麦、糙米、藜麦和全麦面包，而不是精制谷物。它们提供有助于降低胆固醇的可溶性纤维。 第三，健康脂肪。不饱和脂肪存在于橄榄油、菜籽油、牛油果、坚果和种子中。欧米伽3脂肪酸存在于富含脂肪的鱼类、核桃和亚麻籽中，有助于减少炎症和甘油三酯。 第四，瘦肉蛋白。…	Yes, diet plays a significant role in preventing ASCVD (Atherosclerotic Cardiovascular Disease). Making heart-healthy food choices can significantly reduce your risk factors for ASCVD. Here's how: Foods to Emphasize: Focus on a diet rich in fruits, vegetables, legumes, nuts, whole grains, and fish . These foods provide essential nutrients and fiber that can help lower blood pressure and cholester…	可以，通过健康饮食可以降低患 ASCVD 的风险。美国心脏病学会、美国中风协会和美国心脏病学会发布的《2017 年预防心血管疾病的膳食指南》[1] 建议采用以下饮食模式来降低 ASCVD 风险： 多吃水果、蔬菜、全谷物和低脂肪乳制品。 这些食物富含纤维、维生素、矿物质和抗氧化剂，有助于降低胆固醇水平、血压和患心血管疾病的风险。 选择瘦肉蛋白，例如鱼、家禽和豆类。 限制红肉和加工肉的摄入量。 用健康的脂肪替代不饱和脂肪，例如单不饱和脂肪和多不饱和脂肪。 这些脂肪存在于橄榄油、鳄梨坚果和鱼类中。 限制添加糖、盐和饱和脂肪的摄入量。	Yes, dietary choices are a powerful and modifiable factor in preventing Atherosclerotic Cardiovascular Disease (ASCVD). Adopting a heart-healthy eating pattern can directly improve key risk factors like high cholesterol, hypertension, and inflammation. The most effective strategies include emphasizing whole, plant-based foods like fruits, vegetables, legumes, and whole grains for their fiber and …	通过科学的饮食调整确实能够有效预防ASCVD。多项大型研究证实，采取地中海饮食模式可使主要心血管事件风险降低约30%。这种饮食模式强调摄入橄榄油、坚果、深海鱼类等富含不饱和脂肪酸的食物，同时大量食用蔬菜水果和全谷物。 具体实施时，应确保每日膳食包含25-30克膳食纤维，其中水溶性纤维有助于降低LDL胆固醇。建议每周至少食用两次富含Omega-3的鱼类，如三文鱼、鲭鱼。同时严格限制加工肉类、含糖饮料和精制碳水化合物的摄入，这些食物会促进炎症和代谢紊乱。	Absolutely, a strategic dietary approach is fundamental to ASCVD prevention. The goal is to use food to manage the underlying drivers of atherosclerosis, namely dyslipidemia, endothelial damage, and oxidative stress. This involves building your diet around foods that actively protect the cardiovascular system, such as soluble fiber (from oats and beans) to lower LDL cholesterol and omega-3 fatty …	饮食干预是ASCVD一级预防的基石。DASH饮食方案被证实能使收缩压降低8-14mmHg，其核心在于增加钾、钙、镁的摄入，同时严格控制钠盐。建议每日钠摄入量低于2000毫克，相当于5克食盐。 在食物选择上，应优先考虑富含植物甾醇的食物，如杏仁、亚麻籽，每日摄入2克植物甾醇可降低LDL胆固醇10%。同时推荐食用富含黄酮类化合物的食物，如浆果、黑巧克力、茶叶等，这些成分具有抗炎和改善血管内皮功能的作用。	Yes, diet is a cornerstone of ASCVD prevention. Extensive research confirms that what you eat significantly influences the development of plaque in your arteries. The preventive effect comes from consistently following a balanced, nutrient-dense eating pattern rather than any single "superfood." Key principles include prioritizing unsaturated fats over saturated ones, choosing lean protein source…	合理的膳食结构可显著影响ASCVD风险因素。研究表明，采用以植物性食物为主的饮食模式，可使冠心病风险降低40%。关键在于用不饱和脂肪替代饱和脂肪，如用橄榄油代替黄油，用坚果代替零食点心。 建议每日摄入多种颜色的蔬菜水果，确保获得足够的抗氧化剂和多酚类物质。同时增加可溶性纤维的摄入，如燕麦、豆类，这些食物能与胆汁酸结合，促进胆固醇排泄。限制反式脂肪酸的摄入也至关重要，应避免食用含有部分氢化油的食物。	Preventing ASCVD through diet is not only possible but highly effective. A heart-protective diet works by addressing multiple risk factors simultaneously, including cholesterol, blood pressure, weight, and systemic inflammation. This entails a dietary shift towards whole foods: abundant fruits and vegetables, whole grains for fiber, and lean proteins like fish and poultry. It also means making sm…	预防ASCVD的饮食策略应注重整体模式而非单一营养素。推荐遵循"地中海-DASH"混合饮食，这种模式结合了两种饮食的优点，在降压、调脂方面具有协同效应。 具体而言，每日应保证摄入400克以上蔬菜水果，其中深色蔬菜占一半以上。选择全谷物代替精制谷物，如用糙米代替白米。蛋白质来源以鱼类、禽类和豆类为主，红肉摄入每周不超过500克。烹饪时使用植物油，并适量摄入坚果和乳制品。
17.How important is physical activity in preventing ASCVD?	17.体育锻炼在预防动脉粥样硬化性心血管疾病（ASCVD）中有多重要？	Physical activity plays a crucial role in preventing atherosclerotic cardiovascular disease (ASCVD). Regular exercise helps maintain a healthy weight, improves blood circulation, lowers blood pressure, and boosts HDL (good) cholesterol levels while reducing LDL (bad) cholesterol and triglycerides. It also helps manage stress and improves overall heart health. The American Heart Association recomm…	体力活动对于预防动脉粥样硬化性心血管疾病（ASCVD）非常重要。动脉粥样硬化是一种影响心血管系统的慢性疾病，可以导致心脏病和中风等严重并发症。进行体力活动有以下几个方面的好处： 1. 有助于控制体重： 运动可以帮助控制体重，减少过重和肥胖的发生，这是动脉粥样硬化的一个危险因素。 2. 降低血压： 适当的运动可以降低血压，减少心血管疾病的发生风险。 3. 改善血脂： 运动有助于提高“好”的胆固醇（高密度脂蛋白）水平，降低“坏”的胆固醇（低密度脂蛋白）水平，从而降低动脉粥样硬化的风险。 4. 促进血液循环： 适度的体力活动可以促进血液循环，改善心脏健康。 5. 降低糖尿病风险： 运动有助于控制血糖水平，降低糖尿病的发生风险，而糖尿病是动脉粥样硬化的另一个危险因素。 总的来说，适量的体力活动是预防动脉粥样硬化和相关心血管疾病的重要组成部分。世界卫生组织推荐成人每周至少进行150分钟的中等强度有…	Engaging in regular physical activity is a key strategy for lowering the risk of atherosclerotic cardiovascular disease (ASCVD). Exercise contributes to cardiovascular health by enhancing metabolic function, supporting weight control, and improving vascular integrity. It helps regulate blood pressure, elevates protective HDL cholesterol, and reduces harmful LDL cholesterol and triglyceride concen…	规律的体力活动是抵御动脉粥样硬化性心血管疾病（ASCVD）的关键措施之一。该疾病源于动脉血管壁内斑块的积聚，致使血管狭窄硬化，最终可能引发心肌梗死或脑卒中。积极参与锻炼能通过多种机制产生保护作用： 首先，运动能够有效消耗多余热量，防止脂肪堆积，这对于避免超重与肥胖至关重要，而后者是加速动脉粥样硬化进程的重要推手。 其次，长期坚持锻炼可以增强血管弹性，帮助维持健康的血压水平，从而减轻高血压对血管壁的持续损害。 再者，在调节血脂方面，运动能显著降低甘油三酯和低密度脂蛋白（俗称“坏胆固醇”）的浓度，同时提升高密度脂蛋白（即“好胆固醇”）的水平，改善整体血脂谱。 此外，运动还能增强胰岛素敏感性，帮助机体更有效地利用血糖，显著降低2型糖尿病的患病风险，而糖尿病是动脉粥样硬化一个极强的危险因素。 最后，运动能提升心肌功能和全身血液循环效率。建议成年人每周积累至少150分钟的中等强度或75分钟的高强度…	Physical exercise is a cornerstone of ASCVD prevention, offering both physiological and psychological benefits. It aids in maintaining a healthy body composition, enhances endothelial function, and contributes to favorable lipid profiles by increasing HDL and lowering LDL and triglycerides. Regular movement also helps stabilize blood pressure and reduces systemic inflammation, both of which are i…	为预防动脉粥样硬化性心血管疾病，保持活跃的生活方式是一项基石。动脉粥样硬化以动脉内斑块形成为特征，是冠心病和脑卒中的主要病理基础。体力活动的益处体现在多个层面： 在体重管理上，定期运动可防止能量过剩，是维持健康体重的核心手段，能直接减少因肥胖引起的炎症和代谢紊乱。 运动对血压的调节作用明确，能帮助预防和缓解高血压，这一ASCVD的独立危险因素从而得到控制。 在血液成分方面，运动被誉为天然的调脂药，它能优化低密度脂蛋白与高密度脂蛋白的比例，减缓动脉斑块的发展。 同时，运动可以改善葡萄糖代谢，增强细胞对胰岛素的反应，这对于预防糖尿病及其后续的心血管并发症至关重要。 运动还能直接锻炼心脏肌肉，提高泵血效率。世界卫生组织的指南建议，成人每周应进行150分钟中等强度或75分钟高强度身体活动，并加入抗阻练习。	Consistent physical activity significantly reduces the likelihood of developing atherosclerotic cardiovascular disease. It promotes cardiovascular efficiency, assists in weight regulation, and supports healthy lipid metabolism by raising HDL and lowering LDL and triglycerides. Exercise also contributes to better blood pressure control and enhances arterial flexibility. Beyond its physical effects…	积极进行体力活动是对抗动脉粥样硬化性心血管疾病的核心策略。动脉粥样硬化作为一种炎症性、进展性的血管病变，是众多心脑血管事件的根源。其预防作用主要通过以下途径实现： 控制体重是首要好处。运动能提升基础代谢率，减少体内脂肪含量，尤其是内脏脂肪，这直接降低了由肥胖导致的慢性炎症水平，而炎症是动脉粥样硬化的关键环节。 它对维持正常血压贡献巨大。规律的有氧运动能使静息心率下降，血管功能得到改善，从而有效防控高血压。 运动在调节血脂方面效果显著，不仅能够降低“坏”的低密度脂蛋白胆固醇，还能升高“好”的高密度脂蛋白胆固醇，促进胆固醇逆向转运。 通过增加肌肉对葡萄糖的摄取和利用，运动成为预防胰岛素抵抗和糖尿病的有力工具，继而切断了糖尿病这一重要危险因素与ASCVD的联系。 此外，运动能增强心肺功能。推荐的运动量是每周中等强度有氧运动150分钟或高强度运动75分钟，并配合两次肌肉强化活动。	Preventing ASCVD involves a multifaceted approach, with physical activity playing a central role. Exercise improves cardiovascular function by enhancing circulation, reducing arterial stiffness, and optimizing lipid levels—raising HDL while lowering LDL and triglycerides. It also helps maintain a healthy weight and reduces blood pressure, both critical factors in ASCVD risk. Additionally, physica…	将体力活动融入日常生活，是预防动脉粥样硬化性心血管疾病（ASCVD）的基石。动脉粥样硬化是胆固醇、脂肪等物质在动脉内膜下沉积，引发慢性炎症，最终导致血管狭窄或闭塞的过程。锻炼的防护效应具体表现为： 其一，运动是能量平衡的关键，能有效防止体重过度增加，规避肥胖带来的代谢综合征，从而从源头上减少动脉粥样硬化的风险因素。 其二，规律的耐力性活动可以降低交感神经张力，促使血管舒张，对预防和控制原发性高血压具有明确效果。 其三，在改善脂质代谢上，运动能降低甘油三酯和致动脉粥样硬化的低密度脂蛋白，并提升具有保护作用的高密度脂蛋白，优化动脉健康环境。 其四，运动能提高组织对胰岛素的敏感性，稳定血糖水平，这对于降低糖尿病风险至关重要，因为糖尿病会极大地加速动脉病变。 同时，运动能改善冠状动脉血流和心脏工作效率。国际共识推荐每周至少150分钟中等强度或75分钟高强度有氧运动，外加两次力量训练。	Physical activity plays a crucial role in the prevention of Atherosclerotic Cardiovascular Disease (ASCVD), which includes conditions such as coronary artery disease, stroke, and peripheral artery disease. Regular exercise contributes to the reduction of cardiovascular risk factors in multiple ways, making it a significant preventive strategy. Here's how physical activity helps: 1. Improves Chole…	体力活动对于预防动脉粥样硬化性心血管疾病（ASCVD），包括冠心病、心绞痛、心肌梗死、缺血性卒中和外周动脉疾病等，具有极其重要的作用。ASCVD 是全球范围内最常见的死亡原因之一，而体力活动是减少其风险的有效方式之一。下面是体力活动预防ASCVD的几个关键方面： 1. 改善血脂水平：定期的体力活动可以帮助降低血中的总胆固醇和低密度脂蛋白（坏胆固醇）水平，并可以增加高密度脂蛋白（好胆固醇）的水平，从而帮助预防动脉粥样硬化的形成。 2. 降低血压：高血压是ASCVD的重要风险因素。适量的体力活动能有效地降低血压，减少心脏病和中风的风险。 3. 改善血糖控制：体力活动可以增强体内对胰岛素的敏感性，帮助控制血糖水平，对预防糖尿病及其并发症，包括ASCVD，具有重要意义。 4. 减少体重：超重和肥胖是ASCVD的主要风险因素。定期的体力活动有助于体重控制，通过减轻体重来降低心血管疾病的风险。 5.…	. This is a critical question in cardiovascular medicine. Physical activity is exceptionally important in preventing Atherosclerotic Cardiovascular Disease (ASCVD). It is considered a cornerstone of primary prevention, meaning it helps prevent the disease from developing in the first place, and it is also vital for secondary prevention, managing the condition in those who already have it. Here’s …	这是一个至关重要的问题。体力活动对于预防动脉粥样硬化性心血管疾病（ASCVD）极其重要。它不仅仅是众多因素之一，而是与健康饮食和戒烟并列的基石性预防措施。 以下是其重要性和作用机制的详细说明： 1. 核心作用机制：体力活动如何对抗ASCVD 体力活动通过多种明确的生物学途径发挥其保护作用： 改善血脂谱（胆固醇）： 降低低密度脂蛋白（“坏”胆固醇）： 减少构成动脉斑块主要成分的低密度脂蛋白水平。 升高高密度脂蛋白（“好”胆固醇）： 增加高密度脂蛋白，它有助于将胆固醇从动脉中移除并运回肝脏处理。 降低甘油三酯： 经常活动有助于清除血液中的甘油三酯。 降低血压： 运动有助于保持血管的弹性和健康（改善血管内皮功能），从而降低血流阻力。这是预防和管理高血压（ASCVD的主要风险因素）的主要方式之一。 帮助体重管理： 体力活动是实现和保持健康体重的关键。这减轻了心脏的负担，并有助于控制糖尿病、高血压…	Physical activity is critically important in preventing atherosclerotic cardiovascular disease (ASCVD). It is a cornerstone of cardiovascular health for several key reasons: 1. Improves Cholesterol Levels: Regular exercise raises high-density lipoprotein (HDL or "good") cholesterol and helps lower low-density lipoprotein (LDL or "bad") cholesterol and triglycerides. 2. Lowers Blood Pressure: It h…	体育锻炼对于预防动脉粥样硬化性心血管疾病（ASCVD）至关重要。它是心血管健康的基石，主要原因如下： 改善胆固醇水平：规律运动能够提高高密度脂蛋白（即“好”胆固醇），并有助于降低低密度脂蛋白（即“坏”胆固醇）和甘油三酯。 降低血压：它有助于管理和降低高血压，而高血压是ASCVD的一个主要风险因素。 帮助体重管理：体育锻炼有助于维持健康的体重，减轻心脏的负担，并降低患上其他ASCVD风险因素（如糖尿病）的风险。 提高胰岛素敏感性：它帮助身体更有效地利用胰岛素，从而预防或控制2型糖尿病，而糖尿病是ASCVD的一个重要风险因素。 减少炎症：研究表明，规律运动可以降低全身性炎症水平，而炎症是动脉粥样硬化的关键驱动因素。 增强心肌：与其他肌肉一样，通过规律锻炼，心脏会变得更加强壮和高效，从而更有效地将血液泵送到全身。 为了获得显著的健康益处，主要卫生组织建议每周至少进行150分钟的中等强度或75分…	. This is a critical question in preventive cardiology. Physical activity is extremely important in preventing Atherosclerotic Cardiovascular Disease (ASCVD). It is a cornerstone of primary and secondary prevention, alongside diet and smoking cessation. The benefits are profound and work through multiple biological mechanisms. Here’s a detailed breakdown of its importance: 1. Direct Impact on Est…	关于体育活动在预防动脉粥样硬化性心血管疾病方面的重要性，这是一个心血管医学中的核心问题。 体育活动对于预防动脉粥样硬化性心血管疾病至关重要。 它被视为一级预防的基石，即帮助疾病从一开始就不发生；同时它对于二级预防，即管理已患病患者的病情，也极为重要。 以下是其重要性和背后机制的详细说明： 1. 核心作用机制：体育活动如何对抗动脉粥样硬化性心血管疾病 体育活动通过多种明确的生物学途径发挥其保护作用： 改善血脂谱：这是最显著的益处之一。它可以降低低密度脂蛋白胆固醇（即“坏”胆固醇，是动脉斑块的主要构成成分），同时提高高密度脂蛋白胆固醇（即“好”胆固醇，帮助清除动脉中的胆固醇并将其运至肝脏处理），还能降低血液中的甘油三酯水平。 降低血压：规律的有氧运动有助于保持血管的弹性和健康，降低血流阻力，从而降低收缩压和舒张压。 管理体重和体成分：体育活动对于达到并维持健康体重至关重要。它能减少内脏脂肪（…	. This is a cornerstone of cardiovascular prevention. Physical activity is critically important in preventing Atherosclerotic Cardiovascular Disease (ASCVD). It is not just one of many factors; it is a foundational pillar, alongside diet and not smoking. Here’s a detailed breakdown of why it's so important and how it works: 1. Direct Mechanisms: How Physical Activity Fights ASCVD Physical activit…	这是一个非常关键的心血管预防医学问题。 体育锻炼在预防动脉粥样硬化性心血管疾病（ASCVD）方面至关重要。 它是与饮食控制和戒烟并列的一级和二级预防基石。 其益处是深远的，并通过多种生物学机制发挥作用。以下是其重要性的详细说明： 1. 对已确定的ASCVD风险因素的直接影响 体育锻炼能直接改善医生用于评估心血管风险的关键指标。 - 控制血压： 规律的有氧运动有助于降低收缩压和舒张压。它能改善动脉弹性，降低外周血管阻力，使心脏更容易泵血。 - 改善血脂（胆固醇）水平： - 降低低密度脂蛋白（“坏”胆固醇）： 减少低密度脂蛋白的水平。 - 升高高密度脂蛋白（“好”胆固醇）： 增加高密度脂蛋白的水平，这种蛋白有助于从动脉中清除胆固醇。 - 降低甘油三酯： 有氧运动对降低甘油三酯水平特别有效。 - 控制血糖和提高胰岛素敏感性： 运动帮助肌肉更有效地利用葡萄糖，从而降低患2型糖尿病的风险，而糖尿病…	Physical activity is very important in preventing ASCVD, also known as atherosclerotic cardiovascular disease. It's considered a cornerstone of cardiovascular disease prevention along with other healthy lifestyle habits . There's strong scientific evidence that regular physical activity can: Reduce your risk of developing ASCVD . Improve your cholesterol levels by lowering bad (LDL) cholesterol a…	体力活动是预防动脉粥样硬化性心血管疾病 (ASCVD) 的重要组成部分。美国心脏病学会 (AHA) 和美国心脏病学会 (ACC) 建议所有成年人每周至少进行 150 分钟中等强度有氧运动或 75 分钟高强度有氧运动，或两种运动的等效组合。 即使是少量体力活动也能对健康产生积极影响。例如，一项研究发现，每周进行 150 分钟中等强度有氧运动的人死于所有原因的风险降低了 14%，死于 ASCVD 的风险降低了 22%。 对于已经患有 ASCVD 的人来说，体力活动也是一种重要的治疗方法。运动可以帮助改善症状、降低再次发生心脏病的风险以及延长寿命。 以下是一些中等强度和高强度有氧运动的示例： 中等强度：快走、慢跑、骑自行车、游泳、跳舞 高强度：跑步、冲刺、间歇训练 。	Physical activity is critically important in preventing Atherosclerotic Cardiovascular Disease (ASCVD). It is not merely a complementary strategy but a foundational pillar of cardiovascular health. Regular exercise directly counteracts the processes that lead to artery clogging. Engaging in consistent aerobic activity helps lower blood pressure, improve cholesterol profiles by reducing LDL and tr…	体育锻炼在预防ASCVD中具有不可替代的核心地位。规律运动能通过多重机制发挥保护作用：改善血管内皮功能，促进一氧化氮释放；调节炎症因子水平，抑制动脉粥样硬化进程；增强胰岛素敏感性，改善糖脂代谢。 研究数据表明，达到推荐运动量可使冠心病风险降低20-30%。运动效益呈剂量效应关系，即使每日15-20分钟的中等强度活动也能产生显著获益。建议采取有氧与阻抗训练相结合的模式，如每周3-4次快走、慢跑，配合2次力量训练。	The role of physical activity in ASCVD prevention is profound and multi-faceted. It acts as a natural, powerful therapy that addresses several risk factors at once. By making physical activity a habit, you actively protect your arteries from the development and progression of atherosclerosis. Exercise works by improving the health of the endothelium (the inner lining of blood vessels), making it …	体力活动是ASCVD预防的基石干预措施。运动能直接改善心血管危险因素：降低收缩压5-8mmHg；提高HDL-C水平；减少内脏脂肪沉积。其作用机制涉及改善自主神经调节，降低静息心率，增强心肌效率。 除了标准的有氧运动建议，近年指南特别强调减少静坐时间。每坐1小时应活动5-10分钟，这种"碎片化运动"同样有助于维持代谢健康。对于高危人群，建议在医学监督下制定个体化运动处方，确保安全有效地开展锻炼。	Physical activity is indispensable for preventing ASCVD, with its benefits extending far beyond simple calorie burning. It is a key modifiable behavior that can drastically reduce an individual's lifetime risk of developing clogged arteries. Its importance lies in its systemic effects: it helps control hypertension, dyslipidemia, and diabetes—the three major metabolic risk factors for ASCVD. Addi…	规律的体育锻炼对ASCVD预防至关重要。运动训练可使最大摄氧量提高15-30%，这是预测心血管预后的重要指标。其保护机制包括：促进血管新生，改善侧支循环；增强抗氧化防御能力；调节凝血功能，降低血栓风险。 运动方案应注重可持续性。建议选择健走、骑行等易于坚持的项目，逐步建立运动习惯。对于老年人或合并症患者，应注重平衡训练，预防跌倒。监测运动强度可采用"谈话测试"，即在运动中能正常对话但不便唱歌的程度。	In the context of ASCVD prevention, physical activity is of paramount importance. It functions as a direct countermeasure to the sedentary lifestyles that significantly contribute to the disease's development. The evidence for its protective effect is overwhelming and consistent. Regular exertion trains the cardiovascular system to work more efficiently, leading to a lower resting heart rate and …	体育锻炼在ASCVD预防中的价值已获充分证据支持。运动干预可使全因死亡率降低35%，心血管死亡率降低40%。其独特优势在于能同时改善多个危险因素，且成本效益显著。 现代运动医学推荐"FITT"原则：频率（每周3-5次）、强度（中等至剧烈）、时间（每次30-60分钟）、类型（有氧结合抗阻）。特别值得注意的是，运动收益在停止训练后会逐渐消退，因此保持长期规律性至关重要。建议将运动融入日常生活，如选择主动通勤、爬楼梯等。
18.Can antihypertensive and lipid-lowering medications prevent ASCVD?	18.降血压药和降脂药能预防ASCVD吗？	Antihypertensive and lipid-lowering medications play crucial roles in preventing atherosclerotic cardiovascular disease (ASCVD). Here's how each medication type contributes: 1. Antihypertensive Medications: High blood pressure (hypertension) is a significant risk factor for ASCVD. Antihypertensive medications help lower blood pressure, reducing the strain on the heart and blood vessels. By managi…	ASCVD（动脉粥样硬化心血管疾病）是一种心血管疾病，包括心脏病和中风。降压和降脂药物在预防ASCVD中起着关键作用。降压药物有助于控制高血压，从而减少心血管事件的发生，如心脏病和中风。降脂药物则有助于控制血脂水平，特别是低密度脂蛋白（LDL）胆固醇，从而降低心血管事件的风险。 具体来说，降压药物如ACE抑制剂、ARB、钙通道阻滞剂和利尿剂等可有效降低血压，从而减少心脏病和中风的风险。降脂药物如他汀类药物可降低LDL胆固醇水平，而其他药物如贝特类药物（如依达拉奉）可通过不同机制进一步降低心血管事件的风险。 然而，预防ASCVD的最佳方法是采取综合措施，包括健康饮食、适量运动、戒烟和控制血压、血糖和血脂水平。药物治疗通常是这些措施的一部分，但不能取代健康的生活方式。最终，预防ASCVD需要综合干预，个体化治疗方案以及与医疗专业人员的密切合作。	Managing atherosclerotic cardiovascular disease (ASCVD) involves targeting key modifiable risk factors, and two major pharmacologic strategies include blood pressure control and lipid management. Antihypertensive agents are used to treat elevated blood pressure, a major contributor to vascular damage and plaque formation. By lowering systemic pressure, these drugs reduce mechanical stress on arte…	动脉粥样硬化心血管疾病（ASCVD）属于常见心血管疾病范畴，主要涵盖冠心病、心肌梗死及缺血性中风等病症。在 ASCVD 的预防体系中，降压与降脂药物占据重要地位。降压药物能有效管控高血压这一核心危险因素，减少血管内皮损伤，进而降低心肌梗死、中风等严重事件的发生概率。降脂药物则聚焦于调节血脂代谢，尤其是针对性降低低密度脂蛋白（LDL）胆固醇，从源头减少动脉粥样硬化斑块的形成与进展。 临床常用的降压药物包含血管紧张素转换酶抑制剂（ACEI）、血管紧张素 Ⅱ 受体拮抗剂（ARB）、长效钙通道阻滞剂及噻嗪类利尿剂等，它们通过不同作用机制稳定控制血压，为心血管系统提供保护。降脂药物方面，他汀类是一线基础用药，可显著降低 LDL 胆固醇水平；此外，依折麦布、PCSK9 抑制剂等药物也能通过互补机制，进一步优化血脂控制效果，降低 ASCVD 风险。 需要强调的是，药物治疗并非预防 ASCVD 的唯一手…	Pharmacologic interventions are central to reducing the burden of atherosclerotic cardiovascular disease (ASCVD), particularly through the use of antihypertensive and lipid-lowering medications. Controlling hypertension is vital because persistently high blood pressure accelerates vascular injury and promotes atherosclerotic changes. Medications such as ACE inhibitors, beta-blockers, and calcium …	ASCVD（动脉粥样硬化心血管疾病）是一组以动脉粥样硬化为病理基础的心血管疾病，主要包括冠心病、缺血性中风等严重病症。预防该疾病时，降压与降脂药物的应用至关重要。降压药物通过有效控制血压，减轻血管壁压力，减少动脉粥样硬化的进展速度，从而降低心脏病发作和中风的风险。降脂药物则重点调节血脂谱，尤其是降低 “坏胆固醇” 即低密度脂蛋白（LDL）胆固醇水平，减少脂质在血管内皮的沉积，降低斑块形成和破裂的风险。 常用降压药物中，ACEI 和 ARB 类药物不仅能降压，还对血管内皮有保护作用；钙通道阻滞剂降压效果平稳，适合合并多种基础疾病的患者；利尿剂则通过促进钠排泄实现降压，适用于不同程度的高血压人群。降脂药物里，他汀类药物是降低 LDL 胆固醇的核心药物，能有效延缓斑块进展；贝特类、烟酸类药物则可辅助调节甘油三酯等其他血脂指标，进一步完善心血管风险防控。 预防 ASCVD 不能单纯依赖药物，需构…	Preventing atherosclerotic cardiovascular disease (ASCVD) requires a multifaceted approach, with antihypertensive and lipid-lowering medications forming the cornerstone of pharmacologic prevention. Hypertension contributes to endothelial dysfunction and accelerates atherosclerosis. Medications that lower blood pressure help preserve vascular integrity and reduce the risk of cardiovascular events.…	动脉粥样硬化心血管疾病（ASCVD）作为高发的心血管疾病类型，包含心肌梗死、脑梗死、冠心病等多种严重情况。在其预防措施中，降压和降脂药物发挥着不可替代的作用。高血压是 ASCVD 的主要危险因素之一，降压药物能通过稳定控制血压，减少血管壁的长期损伤，降低血管硬化和斑块破裂的风险，进而减少心脏病、中风等不良事件。血脂异常，特别是 LDL 胆固醇升高，是动脉粥样硬化的直接诱因，降脂药物可针对性调节血脂水平，延缓斑块形成与发展。 临床中，降压药物的选择需遵循个体化原则，ACE 抑制剂、ARB 类药物适用于合并糖尿病或肾功能不全的患者；钙通道阻滞剂起效快、降压效果强，适合血压波动较大的人群；利尿剂则对老年高血压患者尤为适用。降脂药物方面，他汀类药物是基础用药，能强效降低 LDL 胆固醇；对于他汀类药物不耐受或效果不佳的患者，可联合使用依折麦布等其他降脂药物，进一步提升风险防控效果。 值得注意的是…	Atherosclerotic cardiovascular disease (ASCVD) is influenced by several modifiable risk factors, and two key therapeutic targets are elevated blood pressure and dyslipidemia. Medications addressing these factors are essential in both primary and secondary prevention. Antihypertensive drugs help control high blood pressure, which otherwise contributes to arterial damage and accelerates atheroscler…	ASCVD（动脉粥样硬化心血管疾病）是由动脉粥样硬化引发的一系列心血管疾病的总称，主要包括冠心病、缺血性中风、外周动脉疾病等。降压与降脂药物在 ASCVD 的预防中具有关键作用，是控制危险因素的重要手段。降压药物通过降低血压，减轻血管内皮的机械损伤，减少动脉粥样硬化的发生和发展，从而降低心肌梗死、中风等严重心血管事件的风险。降脂药物则以调节血脂代谢为核心，重点降低低密度脂蛋白（LDL）胆固醇，减少脂质沉积形成的动脉粥样硬化斑块，降低斑块破裂引发血栓的风险。 常用的降压药物种类丰富，ACEI 和 ARB 类药物能抑制血管紧张素的作用，实现平稳降压；钙通道阻滞剂通过扩张血管降低血压，副作用相对轻微；利尿剂则通过促进体液排出降低血容量，达到降压效果。降脂药物中，他汀类药物是临床首选，可显著降低 LDL 胆固醇水平，延缓斑块进展；此外，贝特类药物、PCSK9 抑制剂等也可根据患者血脂特点合理选用…	Yes, antihypertensive and lipid-lowering medications can significantly help prevent atherosclerotic cardiovascular disease (ASCVD), which includes heart attacks and strokes. These medications play a crucial role in managing and reducing the primary risk factors associated with ASCVD, namely hypertension (high blood pressure) and hyperlipidemia (high levels of lipids in the blood), respectively. H…	ASCVD，即动脉粥样硬化性心血管疾病，是一类涉及动脉血管，尤其是冠状动脉和脑血管的疾病，包括心绞痛、心肌梗死（心脏病发作）、缺血性中风及外周动脉病等。预防ASCVD的关键在于控制危险因素，其中高血压和高胆固醇是主要的风险因素。因此，降压药和降脂药物在预防ASCVD中起着重要作用。 降压药 降压药物用于治疗高血压，能有效降低心脏病发作、中风及心衰的风险。高血压是引发心血管事件的重要因素，通过控制血压可以减少动脉硬化的进展，从而降低ASCVD的发病率。常用的降压药物包括： - ACE抑制剂（如便普利） - ARB（如洛卡特普） - 钙通道阻滞剂（如氨氯地平） - β-受体阻滞剂（如美托洛尔） - 利尿剂（如呋塞米） 这些药物通过不同的机制降低血压，有助于改善心血管健康。 降脂药 降脂药物主要用于降低血液中的胆固醇含量，尤其是低密度脂蛋白（LDL-C）的水平，因为LDL-C被认为是动脉粥样硬…	. This is a fundamental question in modern preventive cardiology. The short and direct answer is: Yes, absolutely. Antihypertensive and lipid-lowering medications are cornerstone therapies for preventing Atherosclerotic Cardiovascular Disease (ASCVD). However, the mechanism and degree of benefit differ between the two. Here’s a detailed breakdown. 1. Lipid-Lowering Medications (Primarily Statins)…	当然可以。这是现代预防心脏病学中的一个核心问题。 简短直接的答案是：是的，绝对可以。降压药和降脂药是预防动脉粥样硬化性心血管疾病（ASCVD）的基石疗法。 然而，两者起作用的机制和带来的益处程度有所不同。以下是详细解释。 1. 降脂药物（主要是他汀类药物） 这是预防ASCVD证据最充分、最确凿的策略。 它们主要通过降低血液中的低密度脂蛋白胆固醇（LDL-C，常被称为“坏胆固醇”）来发挥作用。LDL-C是构成动脉粥样硬化斑块的关键材料，这些斑块会使动脉变窄和硬化。 证据非常充分。大量随机临床试验一致表明，每降低1 mmol/L（约39 mg/dL）的LDL-C，发生主要ASCVD事件（如心脏病发作和中风）的相对风险就会降低约20%至25%。 在预防类型上分为两种： - 一级预防： 用于尚未确诊ASCVD但风险较高的人（例如，因糖尿病、高胆固醇、家族史等原因），以预防首次心脏病发作或中风。 …	. This is a fundamental question in modern cardiology. Yes, antihypertensive and lipid-lowering medications are proven to significantly prevent Atherosclerotic Cardiovascular Disease (ASCVD). They are two of the most powerful and well-established pillars of primary and secondary prevention. Here’s a detailed breakdown of how each works and the evidence behind them. 1. Antihypertensive Medications…	当然可以。这是现代心脏病学中的一个核心问题。 是的，降压和降脂药物被证实能够显著预防动脉粥样硬化性心血管疾病（ASCVD）。 它们是一级和二级预防中两大最有效、最成熟的基石。以下是每种药物如何起作用及其背后证据的详细说明。 1. 降压药物 它们如何帮助预防ASCVD： 高血压是ASCVD的一个主要风险因素。它会损害动脉的内膜（内皮），使得胆固醇和其他物质更容易形成斑块。持续的高压还会对动脉壁造成机械应力，加速动脉粥样硬化的进程。 降压药物通过以下方式发挥作用： - 减轻机械应力： 降低血压能减少损害动脉的物理力量。 - 改善内皮功能： 更好地控制血压使内皮功能趋于正常，减少炎症和斑块形成。 - 预防并发症： 通过预防或减缓动脉粥样硬化，这些药物直接降低其后果的风险，如心脏病发作、中风和心力衰竭。 关键证据： - 大量大规模临床试验一致表明，有效降低血压可以降低以下风险： - 心肌梗死（心…	. This is a fundamental question in modern cardiology. The short and direct answer is: Yes, absolutely. Antihypertensive and lipid-lowering medications are cornerstone therapies for the prevention of Atherosclerotic Cardiovascular Disease (ASCVD). However, the "how" and "for whom" are critical details. Here’s a comprehensive breakdown: 1. Lipid-Lowering Medications (Primarily Statins) These are o…	当然可以。这是一个现代心脏病学中的核心问题。 简单直接的回答是：是的，绝对可以。降压药和降脂药是预防动脉粥样硬化性心血管疾病（ASCVD）的基石疗法。 然而，其中的“如何起效”和“对谁有效”是关键细节。以下是详细的解释： 1. 降脂药物（主要是他汀类药物） 这是医学界公认的预防ASCVD最有效的干预措施之一。 作用原理： 它们主要降低低密度脂蛋白胆固醇（“坏”胆固醇），而LDL-C是导致动脉中斑块堆积（动脉粥样硬化）的直接原因。它们还具有抗炎和稳定斑块的作用。 证据： 一级预防： 对于尚未发生过心脏病、中风或其他ASCVD事件的人，他汀类药物能显著降低首次事件的风险。JUPITER、HPS等大型研究表明，在五年内可将心脏病发作和中风的风险降低约25%-35%。 二级预防： 对于已经患有ASCVD的人，他汀类药物是必不可少的。它们能 dramatically 降低再次发生心脏病、中风或心血…	. This is a fundamental question in modern cardiology. The short and direct answer is: Yes, absolutely. Antihypertensive and lipid-lowering medications are cornerstone therapies for the prevention of Atherosclerotic Cardiovascular Disease (ASCVD). However, the "how" and "for whom" are crucial details. Here’s a comprehensive breakdown: 1. Lipid-Lowering Medications (Primarily Statins) These are on…	当然可以。这是一个现代心脏病学中的核心问题。 简单直接的回答是：是的，绝对可以。降压药和降脂药是预防动脉粥样硬化性心血管疾病（ASCVD）的基石疗法。 然而，其中的“如何起效”和“对谁有效”是关键细节。以下是详细的解释： 1. 降脂药物（主要是他汀类药物） 这是医学界公认的预防ASCVD最有效的干预措施之一。 作用原理： 它们主要降低低密度脂蛋白胆固醇（“坏”胆固醇），而LDL-C是导致动脉中斑块堆积（动脉粥样硬化）的直接原因。它们还具有抗炎和稳定斑块的作用。 证据： 一级预防： 对于尚未发生过心脏病、中风或其他ASCVD事件的人，他汀类药物能显著降低首次事件的风险。JUPITER、HPS等大型研究表明，在五年内可将心脏病发作和中风的风险降低约25%-35%。 二级预防： 对于已经患有ASCVD的人，他汀类药物是必不可少的。它们能 dramatically 降低再次发生心脏病、中风或心血…	Yes, antihypertensive and lipid-lowering medications can be very effective in preventing ASCVD. Here's why: Antihypertensives lower blood pressure: High blood pressure is a major risk factor for ASCVD. By lowering blood pressure, these medications can significantly reduce the risk of heart attack, stroke, and other cardiovascular events. Lipid-lowering medications reduce cholesterol: High cholest…	降压药和降脂药可以降低患 ASCVD 的风险。 降压药通过降低血压来起作用。高血压会损害动脉，使其更容易形成斑块。斑块会堆积并狭窄动脉，减少流向心脏和大脑的血液流量。这会增加患心脏病、中风和其他心血管疾病的风险。 降脂药通过降低血液中的胆固醇和甘油三酯水平来起作用。高胆固醇和甘油三酯水平会增加斑块在动脉中形成的风险。	Yes, both antihypertensive and lipid-lowering medications are foundational pillars in the prevention of Atherosclerotic Cardiovascular Disease (ASCVD). They work through distinct but complementary mechanisms to protect the arterial system. Antihypertensive drugs reduce the mechanical stress and damage that high blood pressure inflicts on artery walls, thereby slowing the initiation and progressio…	降压药与降脂药在ASCVD预防中具有明确的协同作用。降压治疗通过减轻血管壁压力负荷，改善内皮功能，延缓动脉硬化进程。大型荟萃分析显示，收缩压每降低10mmHg，主要心血管事件风险下降20%。 降脂治疗，特别是他汀类药物，不仅能显著降低LDL胆固醇水平，还具有稳定斑块、抗炎等多重效益。研究表明，LDL-C每降低1mmol/L，主要血管事件风险相应下降22%。对于高危人群，早期启动并长期坚持双重治疗，可有效阻止甚至部分逆转动脉粥样硬化进展。	Absolutely. Antihypertensive and lipid-lowering therapies are among the most evidence-based strategies for preventing ASCVD. Their role is not just to manage lab numbers, but to actively intervene in the disease process that leads to heart attacks and strokes. By controlling hypertension, these medications prevent the endothelial injury that starts the atherosclerotic cascade. Similarly, by lower…	这两类药物是ASCVD预防的基石。降压药通过多种机制保护血管：ACEI/ARB类药物能抑制血管紧张素系统，改善血管重构；钙通道阻滞剂可缓解血管痉挛；β受体阻滞剂则能降低心肌耗氧量。 他汀类降脂药除抑制胆固醇合成外，还能改善斑块稳定性。非他汀类药物如依折麦布通过肠道胆固醇吸收抑制，PCSK9抑制剂通过增强LDL受体清除，共同构成完整的降脂防御体系。临床实践证明，规范使用这两类药物可使十年心血管风险降低30-40%。	Yes, the use of antihypertensive and lipid-lowering medications is a critically important strategy for preventing ASCVD. They address two of the most potent and modifiable drivers of the disease. Antihypertensives work to maintain vascular integrity by normalizing blood pressure, which otherwise accelerates plaque formation. Lipid-lowering drugs, especially statins, profoundly reduce LDL choleste…	降压与降脂治疗的联合应用能产生1+1>2的预防效果。降压治疗重点在于阻断肾素-血管紧张素系统过度激活，防止血管结构和功能损害。降脂治疗则着眼于控制动脉粥样硬化的物质基础，减少脂质在血管壁沉积。 现代预防策略强调基于风险评估的治疗强度分层。高危患者建议将血压控制在130/80mmHg以下，LDL-C降至1.8mmol/L以下；极高危患者则需更严格的控制目标。这种靶向治疗策略已被证实能最大程度降低ASCVD的发生风险。	Yes, antihypertensive and lipid-lowering medications are proven to prevent ASCVD. They function as key tools to mitigate the risk of developing blockages in the arteries that supply the heart, brain, and other organs. Antihypertensive agents protect the arteries from the damaging force of high pressure, which can create micro-tears where plaque begins to accumulate. Lipid-lowering medications dir…	这两类药物的预防价值已获大量循证医学证据支持。降压治疗不仅降低血压数值，更重要的是保护靶器官免受持续高压损害。降脂治疗则直接干预动脉粥样硬化的核心环节，从源头上遏制疾病发展。 特别值得注意的是，联合治疗能显著改善血管功能：降压药维持血管弹性，降脂药保障管腔通畅。对于合并多重危险因素的患者，早期启动联合治疗可使心血管事件风险降低50%以上，这一获益在糖尿病、慢性肾病患者中尤为显著。
19.How effective is smoking cessation in preventing ASCVD?	19.戒烟在预防动脉粥样硬化性心血管疾病（ASCVD）方面有多有效？	Smoking cessation is highly effective in preventing atherosclerotic cardiovascular disease (ASCVD). ASCVD encompasses conditions such as coronary artery disease (CAD), stroke, and peripheral artery disease (PAD). Smoking is a major risk factor for the development and progression of ASCVD. It promotes atherosclerosis, a condition where plaque builds up in the arteries, leading to narrowing and blo…	戒烟对预防动脉粥样硬化性心血管疾病（ASCVD）具有显著的积极效果。动脉粥样硬化是一种心血管疾病，它导致动脉血管中的斑块形成，进而导致心脏病和中风等严重并发症。 戒烟有助于降低心血管疾病的风险，因为吸烟是动脉粥样硬化的主要危险因素之一。烟草中的化学物质可以损伤血管壁，增加动脉硬化的风险。戒烟可以减少这种损害，有助于恢复血管的健康状态。 研究表明，戒烟可以降低心血管事件的风险，包括心脏病发作和中风。即使是长期吸烟者在戒烟后也可以获得明显的健康益处。此外，戒烟还可以改善心血管健康，提高气道功能，并降低患上其他烟草相关疾病的风险。 因此，对于那些希望降低心血管疾病风险的人来说，戒烟是一项非常重要的措施之一。戒烟不仅对个人健康有益，也有助于降低整个社区的心血管疾病负担。	Stopping smoking plays a critical role in reducing the risk of atherosclerotic cardiovascular disease (ASCVD), which includes coronary artery disease, cerebrovascular events like stroke, and peripheral artery disease. These conditions are driven by the buildup of plaque in the arteries, a process accelerated by tobacco use. Cigarette smoke contributes to vascular injury by promoting inflammation,…	戒烟是预防动脉粥样硬化性心血管疾病（ASCVD）的关键举措，效果直接且显著。动脉粥样硬化的核心问题是动脉血管内壁形成脂质斑块，这些斑块会逐渐增大导致血管狭窄，最终诱发心肌梗死、脑梗死等致命性并发症。 吸烟之所以成为 ASCVD 的重要诱因，是因为烟草烟雾中的尼古丁、焦油等有害物质会直接破坏血管内皮的完整性，加速脂质沉积和炎症反应，让动脉粥样硬化的进程大大加快。而戒烟后，血管内皮的损伤会逐渐得到修复，脂质沉积的速度明显减慢，血管的弹性和通畅度也会逐步改善。 大量临床研究证实，无论吸烟史长短，戒烟后心血管疾病的发病风险都会持续下降。短期戒烟可降低血液黏稠度，减少血栓形成风险；长期戒烟则能让心脏病发作、中风的发生率大幅降低，同时还能改善心肺功能，减少肺部疾病与心血管疾病的相互影响。 对于关注心血管健康的人群而言，戒烟是性价比极高的预防手段。不仅能为个人规避 ASCVD 相关的健康风险，还能减少…	Eliminating tobacco use is a powerful intervention for preventing and managing atherosclerotic cardiovascular disease (ASCVD), which includes conditions such as coronary artery disease, stroke, and peripheral artery disease. Smoking accelerates the development of atherosclerosis by damaging blood vessels and promoting plaque accumulation. Nicotine and other harmful substances in tobacco smoke tri…	戒烟对抵御动脉粥样硬化性心血管疾病（ASCVD）的积极作用已得到广泛证实。动脉粥样硬化作为 ASCVD 的病理基础，其特征是动脉血管壁出现硬化、增厚并形成斑块，这些斑块会堵塞血管或破裂引发血栓，进而导致心脏病、中风等严重后果。 吸烟会通过多种途径加剧动脉粥样硬化的发展：烟草中的有害物质会刺激血管收缩，升高血压，同时损伤血管内皮细胞，促进血小板聚集和脂质代谢紊乱，为斑块形成创造条件。而戒烟能从源头切断这些有害刺激，让血管的生理状态逐渐恢复正常。 研究数据显示，戒烟后心血管事件的风险会逐步降低，戒烟 1 年后，心脏病发作的风险就能明显下降，长期坚持戒烟，中风的发生概率也会显著低于持续吸烟者。此外，戒烟还能改善血液循环，增强心脏功能，降低与烟草相关的多种疾病叠加风险。 因此，戒烟是预防 ASCVD 不可或缺的重要措施。无论是已有吸烟习惯的人群，还是偶尔吸烟的人，及时戒烟都能为心血管健康增添保障…	Smoking cessation is a key strategy in reducing the burden of atherosclerotic cardiovascular disease (ASCVD), which includes coronary artery disease, stroke, and peripheral artery disease. Tobacco use is a well-established contributor to arterial plaque formation and vascular injury. The chemicals in cigarette smoke promote inflammation, impair endothelial function, and increase the risk of throm…	想要有效预防动脉粥样硬化性心血管疾病（ASCVD），戒烟是一项具有重要意义的健康行动。动脉粥样硬化是一个缓慢进展的过程，血管内的斑块会随着时间推移不断累积，使血管变窄、变脆，最终可能引发心肌梗死、缺血性中风等严重心血管事件。 吸烟是导致动脉粥样硬化的主要可控危险因素之一。烟草中的多环芳烃、尼古丁等化学物质进入人体后，会引发血管内皮炎症，破坏血管的保护屏障，加速低密度脂蛋白的氧化，促进斑块的形成和发展。戒烟后，这些有害物质的摄入停止，血管的炎症反应会逐渐减轻，斑块进展也会随之放缓。 多项研究表明，戒烟能显著降低 ASCVD 的发病风险和死亡风险。即使是吸烟数十年的老烟民，戒烟后也能收获明显的健康益处，心血管系统的各项指标会逐步改善，气道功能也会得到提升，同时还能减少肺癌、慢性阻塞性肺疾病等其他烟草相关疾病的发生可能。 对于重视心血管健康的人来说，戒烟是必须优先采取的预防措施。这一行为不仅能…	Giving up smoking is one of the most effective ways to prevent atherosclerotic cardiovascular disease (ASCVD), which includes coronary artery disease, stroke, and peripheral artery disease. Smoking contributes to the development of ASCVD by promoting plaque buildup and damaging the vascular system. Tobacco smoke contains substances that injure the endothelium, increase blood clotting potential, a…	戒烟在预防动脉粥样硬化性心血管疾病（ASCVD）方面发挥着不可替代的积极作用。动脉粥样硬化的本质是动脉血管的慢性损伤与修复失衡，最终导致脂质斑块沉积，血管狭窄或闭塞，进而引发心脏病、中风等严重并发症，严重威胁生命健康。 吸烟会通过多重机制加重动脉粥样硬化：尼古丁会导致血管收缩痉挛，增加血管压力；焦油等有害物质会损伤血管内皮，促进脂质沉积和血栓形成，让血管硬化的速度显著加快。而戒烟后，这些有害作用会逐渐消失，血管内皮的修复机制被激活，血管的弹性和供血能力会逐步恢复。 临床研究证实，戒烟后心血管疾病的风险会持续下降。短期内心血管系统的应激状态得到缓解，长期来看，心脏病发作、中风等严重事件的发生概率大幅降低，同时还能改善心肺功能，减少多种疾病的共病风险。 因此，戒烟是预防 ASCVD 的关键措施之一。对于希望维护心血管健康的人群，及时戒烟能有效降低发病风险，不仅能提升个人的生活质量，也能减轻家…	Smoking cessation is highly effective in preventing atherosclerotic cardiovascular disease (ASCVD). ASCVD encompasses conditions caused by narrowed, blocked, or stiffened blood vessels that can lead to events such as heart attack, chest pain (angina), or stroke. The relationship between smoking and ASCVD is well-established, with smoking being a major modifiable risk factor for the development of…	戒烟是预防动脉粥样硬化性心血管疾病（ASCVD，包括冠状动脉疾病、脑血管疾病和外周动脉疾病）的重要措施之一。ASCVD是全球范围内最常见的死亡原因之一，烟草消费被认为是最主要的可控风险因素。以下是戒烟对预防ASCVD的几个主要效果： 1. 改善血管功能： 烟草中的尼古丁和其他有害物质可以损伤血管内壁，引发炎症，促使动脉粥样硬化发展。戒烟后，这些有害物质的摄入中断，血管内壁的炎症反应减轻，血管功能得到逐步恢复。 2. 降低血液黏稠度： 吸烟会增加血液中纤维蛋白原的水平，使血液更加黏稠，更易于凝结，从而增加心脏病发作和中风的风险。戒烟可以降低这些风险因素，改善血液流动性。 3. 减少氧化应激： 吸烟可以增加自由基的产生，加速氧化应激，导致血管损伤和动脉粥样硬化。戒烟后，这种氧化应激得到缓解，有助于降低心血管疾病的风险。 4. 降低胆固醇和改善脂质谱： 吸烟被发现与较高的总胆固醇、低密度脂蛋白…	Of course. This is an excellent and crucial question. Smoking cessation is one of the most effective interventions for preventing Atherosclerotic Cardiovascular Disease (ASCVD). Its effectiveness is profound, rapid, and well-documented by decades of extensive research. Here’s a detailed breakdown of its effectiveness, the mechanisms behind it, and the timeline of benefits. Key Points on Effective…	当然可以。关于戒烟在预防动脉粥样硬化性心血管疾病（ASCVD）的效果，这是一个至关重要的问题。 戒烟是预防动脉粥样硬化性心血管疾病最有效的干预措施之一。 其效果深远、迅速，并且经过数十年广泛研究的证实。 以下是其有效性、背后机制及获益时间线的详细说明。 1. 风险降低的幅度 总体风险：吸烟者发生冠心病和中风的风险是非吸烟者的2到4倍。戒烟能极大地削减这部分超额风险。 主要研究数据：来自大型研究（如护士健康研究和弗雷明汉心脏研究）的数据表明： - 戒烟可使心血管疾病死亡率降低约36%。 - 在戒烟后的头1到2年内，发生主要心血管事件（如心脏病发作和中风）的风险即可下降约50%。 2. 作用机制：戒烟如何预防ASCVD 吸烟通过多种途径加速ASCVD的发生。戒烟能直接对抗这些机制： 内皮功能紊乱：烟草烟雾会损伤血管内壁（内皮），使其变得粘稠，易于斑块积聚。戒烟能在数周内改善内皮功能。 炎症：…	Of course. This is an excellent and crucial question. Smoking cessation is one of the most effective interventions for preventing Atherosclerotic Cardiovascular Disease (ASCVD). Its effectiveness is profound, rapid, and well-documented by decades of extensive research. Here’s a detailed breakdown of its effectiveness, the mechanisms behind it, and the timeline of benefits. 1. Magnitude of Risk Re…	戒烟对于预防动脉粥样硬化性心血管疾病（ASCVD）是极为有效的干预措施之一。其效果深远、迅速，并经过数十年广泛研究的证实。 以下是关于其有效性、背后机制及获益时间线的详细说明。 关于有效性的关键要点： 1. 显著降低风险：戒烟能显著降低主要ASCVD事件的风险，包括： 心脏病发作（心肌梗死）：在戒烟后的1到2年内，风险可降低约50%。 中风：风险显著下降，在5到15年内可接近从不吸烟者的水平。 外周动脉疾病：能减缓疾病进展，并降低发生严重并发症（如严重肢体缺血和截肢）的风险。 2. 快速的获益时间线：心血管系统的修复几乎立即开始。 20分钟内：心率和血压下降。 12小时内：血液中的一氧化碳水平降至正常。 2周至3个月内：血液循环改善，肺功能增强。 1到2年内：心脏病发作的风险急剧下降。 5到15年内：中风和冠心病风险降至接近从不吸烟者的水平。 3. 对所有吸烟者均有益：无论年龄或吸烟史，…	Of course. This is an excellent and crucial question. Smoking cessation is one of the most effective interventions for preventing Atherosclerotic Cardiovascular Disease (ASCVD). Its impact is powerful, rapid, and substantial. Here’s a detailed breakdown of its effectiveness: 1. Magnitude of Risk Reduction Overall Risk: Smokers have a 2 to 4 times higher risk of developing coronary heart disease a…	这是一个非常关键的问题。 戒烟对于预防动脉粥样硬化性心血管疾病（ASCVD）极为有效。 其效果是深远、迅速且经过数十年广泛研究充分证实的。 以下是关于其有效性、背后机制及获益时间线的详细说明。 关于有效性的关键点： 1. 大幅降低风险：戒烟能显著降低所有主要形式ASCVD的风险，包括： 冠心病：吸烟者戒烟后1-2年内，心脏病发作的风险即可下降约50%。 中风：戒烟5到15年后，中风风险可降至与从不吸烟者相同的水平。 外周动脉疾病：戒烟能减缓PAD的进展，降低截肢风险并提高存活率。 2. 获益迅速显现：心血管系统几乎立即开始修复。 20分钟内：心率和血压开始下降。 12小时内：血液中的一氧化碳水平恢复正常，血液携氧能力增加。 2周至3个月内：血液循环和肺功能得到改善。 1年内：患冠心病的风险已降至持续吸烟者的一半左右。 3. 完全戒烟才是关键：虽然重度吸烟比轻度吸烟危害更大，但不存在安全的…	Of course. This is an excellent and crucial question. Smoking cessation is one of the most effective interventions for preventing Atherosclerotic Cardiovascular Disease (ASCVD). Its effectiveness is profound, rapid, and well-documented by decades of extensive research. Here’s a detailed breakdown of its effectiveness, the mechanisms behind it, and the timeline of benefits. Key Points on Effective…	这是一个非常关键的问题。 戒烟是预防动脉粥样硬化性心血管疾病最有效的干预措施之一。 它的影响是强大、迅速且显著的。 以下是其有效性的详细分析： 1. 风险降低的幅度 - 总体风险： 吸烟者发生冠心病和中风的风险是非吸烟者的2到4倍。戒烟可以极大地削减这部分超额风险。 - 冠心病： 一个人在戒烟后的1到2年内，患冠心病的风险就会显著下降。在戒烟5到15年后，患冠心病的风险会降至接近从未吸过烟的人的水平。 - 中风： 戒烟5年内，中风的风险可以下降到与非吸烟者相当的水平。 - 外周动脉疾病： 戒烟是阻止PAD恶化、降低截肢和其他并发症风险的最重要因素。 2. 作用机制：戒烟如何起效 吸烟通过多种途径加速ASCVD。戒烟可以逆转或中止这些过程： - 减少炎症和内皮功能障碍： 吸烟会损害血管内壁（内皮）并导致慢性炎症。戒烟使得内皮开始修复，从而减少炎症并改善血管功能。 - 改善血脂 profil…	Smoking cessation is one of the most effective interventions for preventing ASCVD (Atherosclerotic Cardiovascular Disease). Here's why: Reduced Risk: Smoking is a major risk factor for ASCVD, responsible for a significant portion of CVD deaths. Quitting significantly reduces this risk. Similar to Medication: Studies show quitting smoking can add as many healthy years to your life as taking severa…	吸烟是导致ASCVD的主要可预防危险因素之一。吸烟会导致动脉粥样硬化斑块形成、血栓形成和血管功能障碍，所有这些都可增加ASCVD的风险。戒烟可以显着降低ASCVD的发病率和死亡率。 许多研究表明，戒烟可降低所有年龄段人群死于冠心病（CHD）和中风（卒中）的风险。 戒烟对降低ASCVD风险的影响是立即的，并且随着戒烟时间的延长而继续增加。 即使是吸烟时间短或吸烟量少的吸烟者，戒烟也能带来显著的健康益处。 戒烟不仅可降低ASCVD患者的死亡风险，还可以改善他们的生活质量。 戒烟通过多种机制降低ASCVD风险，包括： 改善内皮功能：内皮是血管内壁的细胞层，在维持血管健康方面起着重要作用。吸烟会损害内皮功能，导致炎症和动脉粥样硬化斑块形成。戒烟可改善内皮功能，减少动脉粥样硬化斑块形成。 降低血小板聚集：血小板是血液中的细胞，有助于凝血。吸烟会增加血小板聚集，从而增加血栓形成的风险。戒烟可降低血小…	Smoking cessation is arguably the single most powerful lifestyle intervention for preventing Atherosclerotic Cardiovascular Disease (ASCVD). The benefits are both rapid and substantial. Quitting smoking delivers a profound reduction in risk because it directly addresses several harmful processes at once: it improves the health of the arterial lining (endothelium), reduces blood clotting tendency,…	戒烟在预防ASCVD方面具有显著且立竿见影的效果。研究表明，戒烟后20分钟内心率即可恢复正常；1年内冠心病风险可降低50%；5-15年内卒中风险可降至与非吸烟者相当水平。这种保护效应在所有年龄段均存在，且不受吸烟量和吸烟年限影响。 戒烟通过多重途径发挥保护作用：在24小时内，血中一氧化碳水平恢复正常；在1年内，冠状动脉内皮功能明显改善；在5年内，炎症标志物如C反应蛋白显著下降。这些改变共同作用，使动脉粥样硬化进展速度减缓40%-60%。	The effectiveness of smoking cessation in preventing ASCVD cannot be overstated. It is a cornerstone of primary prevention, with an impact that rivals that of the best available pharmaceuticals. Tobacco smoke accelerates atherosclerosis by damaging blood vessels, promoting inflammation, and oxidizing LDL cholesterol. Stopping smoking halts this ongoing injury. The cardiovascular system begins to …	戒烟是预防ASCVD最具成本效益的干预措施。数据显示，完全戒烟可使急性心肌梗死风险在1年内下降50%，在3年内接近非吸烟者水平。对卒中预防同样有效，戒烟5年后风险可降低至基线水平。 其作用机制包括：在48小时内神经末梢开始再生；2周至3个月内循环系统改善；1年内冠状动脉疾病超额风险降低50%。更重要的是，戒烟能直接改善他汀类药物等预防用药的疗效，实现协同防护效果。	Smoking cessation is profoundly effective in reducing the incidence and progression of ASCVD. Its positive impact is one of the most well-documented facts in cardiovascular medicine. The effectiveness stems from the elimination of a direct toxin to the cardiovascular system. Quitting removes thousands of chemicals that cause endothelial dysfunction, platelet activation, and systemic inflammation—…	在ASCVD预防策略中，戒烟的重要性不亚于任何药物治疗。循证医学显示，戒烟使心血管死亡率在1年内下降36%，效果优于部分降压药物。即使每日吸烟少至5支，戒烟仍能使冠心病风险降低40%。 戒烟后的生理改善呈时间依赖性：2周后炎症因子水平开始下降；3个月后血管内皮功能显著改善；1年后HDL-C水平升高；5年后血管斑块稳定性增强。这些变化共同构成预防ASCVD的坚实基础。	In the hierarchy of ASCVD prevention strategies, smoking cessation is supremely effective. It is a non-negotiable component of risk reduction due to its unparalleled ability to alter disease trajectory. The mechanism is direct: stopping smoking immediately ends the constant chemical assault on the arteries. This allows for improved vascular function, a less pro-thrombotic state, and a reduction i…	戒烟对ASCVD的预防效果已得到充分验证。研究发现，戒烟后2年内心血管事件风险即可降低40%，10年后相关风险接近从不吸烟者。这种保护作用在已有ASCVD的患者中更为明显，可使再发事件风险降低50%。 其保护机制涉及多个层面：立即改善血液流变学特性；短期内降低氧化应激水平；中长期调节脂蛋白代谢；长期则通过表观遗传修饰影响基因表达。这些机制共同解释为何戒烟能如此有效地预防ASCVD发生发展。
20.How should I monitor my cardiovascular health?	20.我应该如何监测我的心血管健康？	Monitoring your cardiovascular health is crucial for maintaining overall well-being. Here are some essential steps you can take: 1. Regular Check-ups: Schedule regular visits with your healthcare provider. They can assess your overall health, check your blood pressure, cholesterol levels, and discuss any concerns you may have. 2. Blood Pressure Monitoring: Keep track of your blood pressure at hom…	监测心血管健康是一个非常重要的健康习惯，尤其是在预防心血管疾病和保持整体健康方面。以下是一些你可以考虑的方法： 1. 定期体检： 定期进行全面体检，包括血压、胆固醇水平、血糖水平和体重等指标的检查。 2. 保持健康的饮食习惯： 饮食对心血管健康至关重要。选择新鲜水果、蔬菜、全谷物和健康脂肪，并限制饱和脂肪和反式脂肪的摄入。 3. 适量锻炼： 至少每周进行150分钟的中等强度有氧运动或75分钟的高强度有氧运动。 4. 戒烟： 吸烟对心血管健康有害，因此应该尽量戒烟或避免吸烟。 5. 控制血压： 如果你有高血压，要遵循医生的治疗建议，并定期监测血压。 6. 控制胆固醇水平： 保持胆固醇水平在正常范围内，通过健康饮食和运动来控制。 7. 管理压力： 长期的压力可能会对心血管健康造成不良影响。学习有效的应对压力的方法，如冥想、呼吸练习或放松技巧。 8. 维持健康的体重： 保持健康的体重对心血管健…	Taking care of your heart is a vital part of maintaining long-term health. Begin by establishing a routine of medical evaluations. These visits allow your doctor to monitor key indicators such as blood pressure, lipid profiles, and overall cardiovascular risk. Home monitoring of blood pressure is also beneficial. Use a validated device and record your readings consistently. Elevated readings over…	关注心血管健康是维护长期健康的关键，能有效降低患病风险，提升生活质量。可以从这些方面入手落实监测与养护： 养成定期体检的习惯，重点关注血压、空腹血糖、总胆固醇及腰围等核心指标，及时发现异常信号。饮食上优先选择富含膳食纤维的食物，比如绿叶蔬菜、豆类和坚果，减少高盐、高糖及加工食品的摄入，避免加重血管负担。 坚持规律运动，每周安排 3-5 次锻炼，可选快走、游泳、骑行等方式，每次持续 30 分钟以上，增强心血管功能。远离烟草烟雾，包括一手烟、二手烟和三手烟，吸烟会直接损伤血管内皮，增加患病风险。 若存在高血压、高血脂等基础问题，需严格遵循医嘱用药，同时在家自备监测工具，定期记录数值变化。学会调节情绪，长期焦虑、易怒会诱发血压波动，可通过听音乐、散步、与朋友倾诉等方式释放压力。 保持健康体重，避免肥胖尤其是腹部肥胖，这会增加心血管疾病的发病概率。根据年龄和身体状况，定期进行心电图、心脏彩超等专…	Cardiovascular health is foundational to overall wellness. To protect your heart, start with regular medical assessments. These appointments help detect early signs of risk and allow for timely intervention. Monitoring your blood pressure at home is a smart habit. Persistent elevation can indicate hypertension, which silently damages arteries and increases the risk of heart failure and stroke. Ch…	心血管健康的监测与维护是贯穿一生的重要课题，直接关系到患病风险的高低和身体的整体状态。以下这些实用方法可以参考： 定期参与全面体检，除了常规的血压、血糖、胆固醇检测，还可关注甘油三酯、高密度脂蛋白等细分指标，让监测更全面。饮食搭配遵循 “清淡、均衡” 原则，多吃新鲜蔬果和全谷物，用橄榄油、菜籽油等植物油替代动物油，减少高脂肪食物的摄入。 保证充足的运动频次，中等强度有氧运动和高强度运动可交替进行，比如周一、三、五快走，周二、四慢跑，累计每周达到推荐运动量。坚决戒烟并远离吸烟环境，同时限制酒精摄入，过量饮酒会增加心脏负担。 针对高血压患者，要规律服药并定期监测血压，避免血压骤升骤降；高血脂人群则需通过饮食控制和运动调节，必要时遵医嘱用药。学会科学减压，长期精神压力过大会影响血管收缩，可尝试冥想、瑜伽、深呼吸等放松方式，保持心态平和。 通过合理饮食和持续运动维持健康体重，避免体重超标带来的心…	Safeguarding your cardiovascular system is essential for long-term vitality. Begin by scheduling routine health evaluations. These visits allow professionals to monitor your heart health and identify any emerging concerns. Home blood pressure checks are a practical way to stay informed. Hypertension often develops without symptoms but poses serious risks. Regular readings help detect changes earl…	维护心血管健康离不开科学的监测和日常养护，这是预防相关疾病、保障身体健康的重要前提。可以尝试以下几种方式： 定期进行体检筛查，重点监测血压、血糖、胆固醇以及体重指数（BMI）等指标，建立个人健康档案，跟踪指标变化趋势。饮食上注重营养均衡，增加富含维生素和矿物质的食物摄入，如蓝莓、菠菜、燕麦等，减少油炸食品、肥肉和甜食的食用，控制每日盐摄入量。 坚持适度的体育锻炼，可选慢跑、跳绳、广场舞等形式，每周至少运动 5 次，每次 30 分钟以上，逐步提升心血管耐力。彻底戒烟，吸烟会导致血管收缩、血液黏稠度增加，是心血管疾病的重要诱因，同时避免接触二手烟。 若患有高血压、高血脂等基础疾病，需严格按照医生的建议治疗，按时服药并定期复查，在家自行监测时做好记录。学会调节心理压力，长期处于高压状态会影响心血管系统，可通过培养兴趣爱好、旅游、与人交流等方式舒缓情绪。 保持健康的体重范围，超重或肥胖会增加心脏…	Heart health is a cornerstone of overall well-being. To maintain it, begin with consistent medical check-ups. These visits help track vital signs and provide early warnings for potential issues. Monitoring your blood pressure at home is a proactive step. Hypertension is a leading cause of heart disease and often goes unnoticed. Regular readings can prompt timely action. Cholesterol testing is ano…	心血管健康监测是预防疾病、保持身体活力的重要环节，需要结合日常养护和定期检查逐步落实。以下这些方法值得参考： 定期参加体检，除了常规的血压、血糖、胆固醇检测，还可关注同型半胱氨酸、C 反应蛋白等指标，全面评估心血管健康状况。饮食上遵循 “低脂、低糖、高纤维” 原则，多吃新鲜蔬菜、水果和优质蛋白质，如鱼、虾、鸡胸肉等，减少动物内脏、糕点等高热量、高脂肪食物的摄入。 保持规律的运动习惯，每周进行 150 分钟中等强度有氧运动，或 75 分钟高强度有氧运动，也可根据自身情况拆分运动时长，避免久坐不动。戒烟限酒，吸烟会严重损害血管健康，过量饮酒同样会增加心脏疾病风险，尽量做到不饮酒或少量饮酒。 对于高血压患者，要坚持规律用药，定期监测血压变化，避免情绪波动和劳累诱发血压升高；高血脂人群需通过饮食控制和运动调节，必要时在医生指导下用药。学会科学应对压力，长期压力过大会影响心血管功能，可通过冥想、深…	Monitoring your cardiovascular health is crucial for maintaining overall well-being and detecting potential issues early. Here are several strategies you can use to keep tabs on your heart health: 1. Regular Check-ups Regular medical check-ups are essential. During these visits, your doctor will typically check: - Blood pressure: High blood pressure is a major risk factor for heart disease. - Cho…	监测心血管健康是维护长期健康的重要部分。以下是一些监测和维护心血管健康的方法： 1. 定期体检： - 血压监测：高血压是心血管疾病的重要风险因素。建议成年人至少每两年检测一次血压，如果有高血压风险，则应更频繁。 - 胆固醇水平检测：高胆固醇是导致心脏病的另一个关键因素。成年人应每4到6年检测一次血脂水平，根据个人风险情况可能需要更频繁的检查。 - 血糖检测：糖尿病增加心脏病和中风的风险。定期检查血糖水平，特别是如果有糖尿病前期或糖尿病风险因素的人。 2. 健康生活方式： - 均衡饮食：多吃蔬菜、水果、全谷物和富含omega-3脂肪酸的食物；减少盐、糖和饱和脂肪的摄入。 - 定期运动：每周至少150分钟的中等强度有氧运动，如快步走、游泳或骑自行车。 - 维持健康体重：肥胖是心血管疾病的主要风险因素。通过健康饮食和定期运动维持理想体重。 - 戒烟和限酒：吸烟和过量饮酒都能增加心脏病风险。 3…	Of course. Monitoring your cardiovascular health is a proactive and essential part of long-term wellness. It involves a combination of professional medical assessments and consistent at-home tracking. Here is a comprehensive guide on how to monitor your cardiovascular health, broken down into key areas. 1. Professional Medical Assessments (The Foundation) These are the non-negotiable checks you s…	当然可以。监测心血管健康是一个主动且长期的过程，它结合了专业的医学评估和日常的自我管理。 以下是一份详细的心血管健康监测指南，分为几个关键部分： 1. 专业医学评估（基础） 这些是您需要定期在医疗机构完成的检查。频率取决于您的年龄、风险因素和现有健康状况。 血压测量： 是什么： 血液对血管壁产生的压力。 为何重要： 高血压是“沉默的杀手”，会增加心脏负担、损害动脉，显著提高心脏病发作和中风的风险。 目标： 通常低于 120/80 mmHg。医生会为您制定个性化目标。 血脂全套： 是什么： 一项血液检查，测量： 低密度脂蛋白（“坏”胆固醇）： 容易在动脉壁上积聚，形成斑块。 高密度脂蛋白（“好”胆固醇）： 帮助清除“坏”胆固醇。 甘油三酯： 血液中的一种脂肪。 为何重要： 高水平的“坏”胆固醇和甘油三酯，加上低水平的“好”胆固醇，会大大增加动脉粥样硬化的风险。 血糖检测： 是什么： 测量血…	Of course. Monitoring your cardiovascular health is a proactive and essential part of long-term wellness. It involves a combination of professional medical assessments and consistent at-home tracking. Here is a comprehensive guide on how to monitor your cardiovascular health, broken down into key areas. 1. Professional Medical Assessments (The Foundation) These are the non-negotiable checks you s…	这是一份详细的版心血管健康监测指南。它结合了专业医疗检查和日常自我管理，帮助您全面守护心脏健康。 如何监测您的心血管健康？ 监测心血管健康是一个多层面的过程，主要包括以下三个核心部分： 1. 专业医疗检查（基石） 2. 家庭与日常自我监测（仪表盘） 3. 生活方式管理（根本） 一、 专业医疗检查（基石） 这些是您需要定期在医院或体检中心完成的核心检查项目。频率取决于您的年龄、风险因素和现有健康状况。 血压测量 是什么： 测量血液对血管壁的压力。 为何重要： 高血压是“无声的杀手”，是心脏病和中风的主要风险因素。 目标： 通常低于 120/80 mmHg。医生会根据您的情况给出个性化目标。 血脂全套（血检） 是什么： 测量血液中的脂肪含量，包括： 低密度脂蛋白胆固醇： “坏”胆固醇，易在血管壁沉积。 高密度脂蛋白胆固醇： “好”胆固醇，帮助清除坏胆固醇。 甘油三酯： 血液中的一种脂肪。 为…	Of course. Monitoring your cardiovascular health is a proactive and essential part of long-term wellness. It involves a combination of professional medical assessments and consistent at-home tracking. Here is a comprehensive guide on how to monitor your cardiovascular health, broken down into key areas. 1. Professional Medical Assessments (The Foundation) These are the non-negotiable checks you s…	当然可以。监测心血管健康是一个主动且长期的过程，需要结合专业医疗评估和日常自我管理。 以下是一份详细的心血管健康监测指南，分为几个关键部分： 1. 专业医疗评估（基础与核心） 这些是必须定期由医生进行的检查。频率取决于您的年龄、风险因素和现有健康状况。 血压测量： 是什么： 血液对血管壁的压力。 为何重要： 高血压是“无声的杀手”，会显著增加心脏病发作和中风的风险。 目标： 通常低于 120/80 mmHg。医生会为您制定个性化目标。 胆固醇面板（血脂全套）： 是什么： 一项测量以下指标的血液检查： 低密度脂蛋白（“坏”胆固醇）： 会在动脉中积聚。 高密度脂蛋白（“好”胆固醇）： 有助于清除低密度脂蛋白。 甘油三酯： 血液中的一种脂肪。 为何重要： 高水平的低密度脂蛋白和甘油三酯，以及低水平的高密度脂蛋白，会导致动脉斑块形成（动脉粥样硬化）。 血糖和糖化血红蛋白： 是什么： 测量血糖水平…	Of course. Monitoring your cardiovascular health is a proactive and essential part of long-term wellness. It involves a combination of professional medical assessments and consistent at-home tracking. Here is a comprehensive guide on how to monitor your cardiovascular health, broken down into key areas. 1. Professional Medical Assessments (The Foundation) These are the non-negotiable checks you s…	当然。监测心血管健康是预防疾病、保持长期健康的关键环节。它需要专业医疗评估和日常自我管理相结合。 以下是一份详细的心血管健康监测指南，分为几个核心部分： 一、 专业医学评估（基石） 这些是您需要定期在医院或体检中心完成的检查，是评估心血管健康的金标准。频率取决于您的年龄、风险因素和现有健康状况。 血压测量： 是什么： 血液对血管壁的压力。 为何重要： 高血压是“沉默的杀手”，会损伤动脉并加重心脏负担。 目标： 通常低于 120/80 mmHg。医生会为您设定个人目标。 血脂全套： 是什么： 抽血检测，包括： 低密度脂蛋白胆固醇： “坏”胆固醇，会在动脉中积聚。 高密度脂蛋白胆固醇： “好”胆固醇，帮助清除“坏”胆固醇。 甘油三酯： 血液中的一种脂肪。 为何重要： 高水平的“坏”胆固醇和甘油三酯，加上低水平的“好”胆固醇，会显著增加动脉粥样硬化和心脏病发作的风险。 血糖与糖化血红蛋白： 是…	Here are some ways you can monitor your cardiovascular health: Self-monitoring: Track your blood pressure: Regularly monitor your blood pressure at home using a validated upper-arm cuff monitor. High blood pressure is a major risk factor for cardiovascular disease, and often has no symptoms. Measure your resting heart rate: Your resting heart rate is the number of times your heart beats per minut…	自我监测: 定期测量血压和脉搏。 理想情况下，每周测量几次，并记录结果以便追踪。你可以购买家用血压计，或在药房或诊所免费测量。 注意你的胆固醇水平。 高胆固醇会导致动脉斑块积聚，增加心脏病和中风的风险。每隔几年应该进行一次胆固醇检查。 监测你的体重。 超重或肥胖会增加患心血管疾病的风险。通过保持健康体重来降低风险。 注意是否有糖尿病的迹象。 糖尿病会损害心脏和血管。如果你有任何风险因素，应该进行糖尿病筛查。 戒烟。 吸烟是导致心血管疾病的主要可预防死亡原因之一。如果你吸烟，戒烟是你可以做的最好的事情，可以改善你的整体健康。 健康饮食。 多吃水果、蔬菜和全谷物，选择低脂肪或无脂肪的蛋白质来源，并限制不健康脂肪、盐和糖的摄入。 定期运动。 每周至少进行150分钟的中等强度有氧运动，或75分钟的剧烈有氧运动。你还可以将运动分解为每天进行30分钟的活动。 去看医生: 定期进行体检。 你的医生会检…	Monitoring your cardiovascular health involves a combination of regular self-assessment and professional medical evaluation. A proactive approach is key to early detection and prevention. For self-monitoring, establish a routine to track key metrics. This includes checking your blood pressure weekly with a validated home monitor, noting your resting heart rate upon waking, and being mindful of ch…	心血管健康监测应采取系统化方案。基础监测包括每周测量晨起静息血压，记录波动趋势；每月检测空腹体重和腰围，警惕腹型肥胖。建议每半年进行血脂四项和血糖检测，高危人群需增加超敏C反应蛋白和颈动脉超声检查。 功能性评估同样重要。可通过智能设备持续监测静息心率变异性，评估自主神经功能。定期进行6分钟步行测试，量化运动耐力变化。出现可疑症状时，应及时进行24小时动态心电图和运动负荷试验，捕捉隐匿性心肌缺血。	Effective cardiovascular health monitoring is a two-tiered process: personal vigilance and professional oversight. The goal is to track both vital signs and lifestyle factors that directly impact heart disease risk. At home, focus on measurable vitals. Regularly log your blood pressure and resting pulse. Also, pay attention to how your body feels during normal activities; increasing fatigue or ch…	建立个人心血管健康档案是有效监测的关键。应记录基线数据：包括血压、血脂、血糖的初始值，并设定个性化控制目标。通过定期体检追踪这些指标的变化轨迹，特别关注LDL-C和收缩压的控制达标情况。 症状监测不容忽视。需警惕活动后胸闷、夜间阵发性呼吸困难等心功能不全征象。对于高危人群，建议每年进行一次心脏超声评估心室结构和功能，通过冠状动脉钙化积分量化动脉粥样硬化负荷。	A comprehensive strategy for monitoring cardiovascular health integrates daily habits with scheduled healthcare. This dual approach helps you stay in tune with your body while ensuring objective data is tracked over time. Your personal responsibility includes adopting consistent health-tracking habits. Use a home blood pressure cuff and keep a log of the readings. Observe how your body responds t…	现代心血管监测融合传统指标与新兴技术。除常规血压、血脂监测外，应关注踝臂指数评估外周动脉疾病风险，脉搏波传导速度检测动脉僵硬度。新型生物标志物如脂蛋白(a)和NT-proBNP对风险评估具有补充价值。 利用智能穿戴设备实现持续监测：通过智能手环记录日常活动量和睡眠质量，使用便携式心电监测设备捕捉心律失常。建立健康数据看板，整合临床指标、生活方式数据和症状记录，形成完整的健康画像。	To monitor your cardiovascular health effectively, establish a routine that blends simple at-home tracking with preventive medical care. Consistency in observation is what reveals meaningful trends. On a personal level, this means periodically measuring your blood pressure and pulse under resting conditions. It also involves subjective monitoring, such as noting if you can climb a flight of stair…	分层监测策略更具针对性。低危人群重点关注生活方式指标：每日步数、睡眠时长、压力水平等，每年进行一次全面危险因素评估。中危人群需加强血脂、血糖监测频率，每半年复查，并考虑进行亚临床动脉粥样硬化筛查。 高危人群应建立强化监测方案：每季度评估危险因素控制情况，定期进行心脏功能评估。采用家庭远程监测系统，自动传输血压、心率和体重数据至医疗平台，实现异常数值实时预警和早期干预。
21.With ASCVD, how should I adjust my dietary habits?	21.患有ASCVD，我应该如何调整饮食习惯？	ASCVD, or atherosclerotic cardiovascular disease, requires careful management, including dietary adjustments. Here are some general guidelines to consider: 1. Reduce Saturated and Trans Fats: These fats can raise your LDL (bad) cholesterol levels, contributing to plaque buildup in your arteries. Limit foods like red meat, full-fat dairy products, and processed foods. 2. Increase Unsaturated Fats:…	患有动脉粥样硬化性心血管疾病（ASCVD）后，饮食调整是非常重要的。以下是一些建议： 1. 低脂饮食： 减少饱和脂肪和反式脂肪的摄入，这些脂肪会增加血液中的胆固醇水平，加重动脉堵塞。选择低脂肪的食物，如蔬菜、水果、全谷类、瘦肉和鱼类。 2. 高纤维饮食： 摄入足够的膳食纤维有助于降低胆固醇水平，稳定血糖，以及促进肠道健康。多吃蔬菜、水果、全谷类和豆类。 3. 少盐饮食： 控制盐的摄入可以帮助降低血压，减少心血管疾病的风险。尽量避免食用高盐食物，如加工食品、快餐和咸味零食。 4. 心脏健康的脂肪： 选择健康的脂肪来源，如橄榄油、坚果、种子和鱼油，有助于心血管健康。 5. 控制糖分摄入： 控制糖分的摄入有助于控制体重和血糖，减少动脉粥样硬化的发展。避免过多食用糖分高的食物和饮料。 6. 小份食物： 控制食物的摄入量，保持适当的体重，有助于控制血压和血脂，减轻心脏负担。 7. 避免饮酒： 饮酒…	Managing atherosclerotic cardiovascular disease (ASCVD) involves adopting a heart-healthy diet that supports vascular health and reduces risk factors. Here are key dietary strategies: Emphasize plant-based eating: Incorporate more plant-derived foods such as legumes, vegetables, fruits, and whole grains. These provide fiber, antioxidants, and phytochemicals that support cardiovascular health. Lim…	确诊动脉粥样硬化性心血管疾病（ASCVD）后，科学调整饮食是辅助治疗的关键，以下建议可参考： 优先选择清淡易消化的食物，减少肥肉、动物内脏、油炸食品等富含饱和脂肪和反式脂肪的摄入，这类食物会升高血脂，加速动脉斑块形成。 增加膳食纤维的摄入，每天保证足量蔬菜、水果、全谷物和豆类，膳食纤维能帮助降低血液中坏胆固醇含量，还能促进肠道蠕动，维持代谢稳定。 严格控制食盐摄入量，每日食盐摄入建议不超过 5 克，少吃咸菜、腌制品、加工肉类等隐形高盐食物，避免血压升高加重心脏负担。 适量摄入不饱和脂肪酸，比如用橄榄油、菜籽油烹饪，每周吃 2-3 次深海鱼，偶尔吃一把坚果，有助于保护血管内皮。 限制添加糖和精制碳水的摄入，少喝含糖饮料、少吃糕点、白面包等，避免血糖波动和体重增加，延缓动脉粥样硬化进展。 养成少食多餐的习惯，避免暴饮暴食，控制总热量摄入，维持健康体重，减少心血管系统的负荷。 尽量不饮酒，酒精…	Diet plays a central role in managing ASCVD. The following principles can guide healthier choices: Opt for heart-friendly fats: Replace butter and lard with oils rich in unsaturated fats, such as canola, olive, or sunflower oil. Include fatty fish like mackerel and sardines for omega-3s. Increase fiber intake: Soluble fiber, found in oats, apples, and legumes, helps lower LDL cholesterol. Aim for…	对于动脉粥样硬化性心血管疾病（ASCVD）患者而言，饮食管理是控制病情进展的重要环节，以下是针对性建议： 减少高脂肪食物的摄入，尤其要避开动物油脂、奶油蛋糕、薯片等含饱和脂肪和反式脂肪的食物，这类成分会导致血液胆固醇升高，加重动脉狭窄。 保证膳食纤维的充足摄入，多吃绿叶蔬菜、低糖水果、燕麦、糙米、红豆等食物，膳食纤维能吸附肠道内多余脂肪和胆固醇，帮助其排出体外，同时稳定血糖。 严格控盐，日常烹饪以蒸、煮、炖、凉拌为主，少用酱油、蚝油等含盐调味品，远离加工食品和快餐，高盐饮食会导致血压升高，增加心脏负荷。 选择健康的脂肪来源，比如每天适量摄入橄榄油、亚麻籽油，每周吃几次三文鱼、鲭鱼等富含 Omega-3 脂肪酸的鱼类，坚果和种子也可作为加餐，助力血管健康。 控制糖分摄入，避免过多食用糖果、巧克力、含糖饮料以及精制米面，过量糖分易转化为脂肪堆积，加速动脉斑块形成。 控制每餐食量，每餐吃到七八…	For individuals with ASCVD, dietary modifications are essential to reduce progression and improve outcomes. Consider these evidence-based recommendations: Minimize harmful fats: Saturated and trans fats contribute to arterial plaque. Limit fried foods, pastries, and high-fat dairy. Embrace healthy oils: Use olive oil, avocado oil, and nut butters in place of butter or margarine. These fats suppor…	动脉粥样硬化性心血管疾病（ASCVD）患者的饮食调整需围绕 “护血管、稳代谢” 展开，以下建议可供参考： 远离高油高脂食物，减少动物脂肪、油炸食品、糕点甜品等的摄入，这类食物中的饱和脂肪和反式脂肪会升高血脂，加速动脉粥样硬化进程。 多吃富含膳食纤维的食物，蔬菜、水果、全谷物、豆类应占每日饮食的较大比例，膳食纤维能降低血液中胆固醇水平，改善血糖控制，保护心血管。 严格控制食盐摄入，每日摄入量建议控制在 5 克以内，避免食用咸菜、火腿、方便面等高盐加工食品，控盐有助于稳定血压，减少心脏负担。 适量摄入对心脏有益的脂肪，比如烹饪时选用橄榄油、茶籽油，经常吃核桃、杏仁等坚果，以及富含鱼油的深海鱼，这类脂肪能改善血管弹性。 减少添加糖和精制碳水化合物的摄入，少喝奶茶、果汁等含糖饮料，少吃白米饭、白面包等精制主食，避免体重增加和血糖升高，延缓病情发展。 采用少食多餐的方式，避免一次吃得过饱，控制总热…	Atherosclerotic cardiovascular disease requires a proactive approach to nutrition. Here are ten dietary principles to support heart health: Avoid trans fats and limit saturated fats: These increase LDL cholesterol and promote atherosclerosis. Check labels for hydrogenated oils and choose lean meats. Favor unsaturated fats: Incorporate nuts, seeds, and fatty fish into your diet. These fats help re…	患有动脉粥样硬化性心血管疾病（ASCVD）后，合理的饮食调整能有效延缓病情进展，以下是具体建议： 减少饱和脂肪和反式脂肪的摄入，避免肥肉、动物内脏、油炸食品、人造黄油等食物，这类脂肪会导致血液中胆固醇升高，加重动脉堵塞。 增加膳食纤维摄入，每日保证足量的蔬菜、水果、全谷物和豆类，膳食纤维可帮助降低坏胆固醇，稳定血糖，促进肠道健康，间接保护心血管。 控制食盐摄入，日常饮食以清淡为主，少用含盐调味品，少吃加工肉类、腌制品、咸味零食等高盐食物，控盐能帮助降低血压，减少心血管风险。 选择健康的脂肪来源，比如橄榄油、亚麻籽油等植物油，每周吃 2-3 次深海鱼，适量食用坚果和种子，这些食物中的不饱和脂肪酸对心血管有益。 控制糖分摄入，避免过多食用糖果、蛋糕、含糖饮料等，过量糖分易导致体重增加、血糖升高，加速动脉粥样硬化的发展。 控制每餐食量，避免暴饮暴食，保持健康体重，体重超标会加重血脂、血压异常，…	Adjusting dietary habits is a critical step in managing Atherosclerotic Cardiovascular Disease (ASCVD). Here are some general guidelines to help modify your diet effectively: 1. Focus on Heart-Healthy Foods - Fruits and Vegetables: Aim for a variety of colors and types, all of which are high in vitamins, minerals, and fibers with low caloric content. These help lower blood pressure and reduce hea…	患有动脉粥样硬化性心血管疾病（ASCVD）后，适当调整饮食习惯对于管理病情、降低进一步心血管事件的风险至关重要。以下是一些基于医学建议的饮食调整方向： 1. 增加果蔬摄入：多吃蔬菜和水果可以提供丰富的维生素、矿物质以及抗氧化剂，有助于减少炎症和改善血管健康。建议每天至少摄入五份蔬菜和水果。 2. 选择全谷物：相较于精制谷物，全谷物含有更多的纤维和营养成分，可以帮助控制血糖、降低胆固醇，减少心血管疾病风险。例如，选择全麦面包、燕麦或糙米等。 3. 限制饱和脂肪和反式脂肪的摄入：高饱和脂肪和反式脂肪的摄入与心血管疾病有关。应减少摄入奶油、黄油、猪肉、牛肉、羊肉等高饱和脂肪的食物，避免使用或食用含有反式脂肪的炸食和加工食品。 4. 增加摄入健康脂肪：如欧米伽-3脂肪酸，它存在于深海鱼类（如鲑鱼、鲭鱼和鲱鱼）和亚麻籽、核桃等食物中，可帮助降低炎症和改善心脏健康。 5. 限制钠盐摄入：高钠饮食会增…	Of course. This is an excellent and crucial question. Being diagnosed with Atherosclerotic Cardiovascular Disease (ASCVD) means that making targeted dietary changes is one of the most powerful actions you can take to slow the progression of the disease and prevent future events like heart attacks or strokes. First and Foremost: Always work with your healthcare team, including your cardiologist an…	当然。这是一个非常重要的问题。被诊断出患有动脉粥样硬化性心血管疾病（ASCVD）意味着，调整饮食是您拥有的最有力的工具之一，可以延缓疾病进展并预防未来发生心脏病发作或中风等事件。 重要提示：以下信息仅供参考和教育之用。您必须与您的医生和注册营养师合作，制定一个适合您具体健康状况、药物和喜好的个性化计划。 ASCVD 饮食调整的总体目标是： 降低低密度脂蛋白（“坏”）胆固醇。 提高高密度脂蛋白（“好”）胆固醇。 降低甘油三酯。 降低血压。 减少全身性炎症。 达到并保持健康体重。 以下是调整饮食习惯的详细建议，遵循心脏健康饮食的通用原则，通常类似于地中海饮食或 DASH（防治高血压膳食模式）饮食。 1. 脂肪：选择正确的类型和数量 这通常是最关键的调整。 需要限制/避免： 饱和脂肪： 这类脂肪会提高您的低密度脂蛋白胆固醇。 来源： 红肉（牛肉、猪肉、羊肉）、肥肉、加工肉类（香肠、培根、萨拉米…	Of course. This is an excellent and crucial question. Being diagnosed with Atherosclerotic Cardiovascular Disease (ASCVD) means that managing your diet is one of the most powerful tools you have to slow the progression of the disease and prevent future events like heart attacks or strokes. Please remember: This information is for educational purposes. You must work with your doctor and a register…	这是针对“患有ASCVD，应如何调整饮食习惯？”这一问题的详细回复。 首先，这是一个非常重要且正确的问题。被诊断出患有动脉粥样硬化性心血管疾病（ASCVD）后，进行有针对性的饮食调整是您能够采取的最有力的措施之一，可以延缓疾病进展，预防未来发生心脏病发作或中风等事件。 首要且最重要的原则： 请务必与您的医疗团队（包括您的心内科医生和注册营养师）合作，根据您的具体健康状况、用药情况和实验室检查结果，制定个性化的饮食方案。 ASCVD饮食的总体目标是： 降低低密度脂蛋白（“坏”）胆固醇 提高或维持高密度脂蛋白（“好”）胆固醇 降低甘油三酯 降低血压 控制血糖 减轻慢性炎症 达到并保持健康体重 以下是详细的饮食调整指南，分为“推荐多吃”和“需要限制”两大类。 🥗 推荐多吃的食物 1. 增加可溶性膳食纤维 可溶性纤维在消化道中像海绵一样，能结合胆固醇并帮助其排出体外。 优质来源： 燕麦、大麦、豆…	Of course. This is an excellent and crucial question. Being diagnosed with Atherosclerotic Cardiovascular Disease (ASCVD) means that managing your diet is one of the most powerful tools you have to slow the progression of the disease and prevent future events like heart attacks or strokes. Please remember: This information is for educational purposes. You must work with your doctor and a register…	当然。这是一个非常重要的问题。被诊断出患有动脉粥样硬化性心血管疾病（ASCVD）意味着，调整饮食是您拥有的最强大的工具之一，可以延缓疾病进展并预防未来发生心脏病发作或中风等事件。 重要提示：以下信息仅供参考和教育目的。您必须与您的医生和注册营养师合作，制定一个适合您具体健康状况、药物和偏好的个性化计划。 以下是根据美国心脏协会（AHA）等机构的主要指南，为ASCVD患者整理的饮食调整综合指南。 核心原则：目标和原因 ASCVD饮食的主要目标是： 1. 降低低密度脂蛋白（“坏”）胆固醇： 动脉中的斑块主要由胆固醇构成。 2. 控制血压： 高血压会损害动脉血管壁。 3. 降低甘油三酯： 高水平甘油三酯会增加风险。 4. 管理血糖： 胰岛素抵抗是一个主要风险因素。 5. 达到或保持健康体重： 减轻心脏负担。 6. 减少全身性炎症： 慢性炎症会驱动ASCVD的发展。 实践指南：多吃什么和限制什么…	Of course. This is an excellent and crucial question. Being diagnosed with Atherosclerotic Cardiovascular Disease (ASCVD) means that managing your diet is one of the most powerful tools you have to slow the progression of the disease and prevent future events like heart attacks or strokes. Please remember: This information is for educational purposes. You must work with your doctor and a register…	当然。这是一个非常重要的问题。被诊断出患有动脉粥样硬化性心血管疾病（ASCVD）意味着，调整饮食是您拥有的最有力的工具之一，可以延缓疾病进展并预防未来发生心脏病发作或中风等事件。 重要提醒：以下信息仅供参考和教育目的。您必须与您的医生和注册营养师合作，制定一个符合您具体健康状况、用药和个人喜好的个性化方案。 以下是一份根据美国心脏协会（AHA）等主要心脏病学机构指南整理的，ASCVD患者调整饮食的全面建议。 核心原则：目标和原因 ASCVD聚焦饮食的主要目标是： 1. 降低低密度脂蛋白（“坏”）胆固醇： 动脉中斑块的形成主要由高水平的低密度脂蛋白胆固醇驱动。 2. 降低甘油三酯： 这种血脂水平过高也会增加心血管风险。 3. 控制血压： 高血压会损害动脉壁，使斑块更容易堆积。 4. 管理血糖： 胰岛素抵抗和糖尿病是ASCVD进展的主要风险因素。 5. 达到并保持健康体重： 减轻超重的身体重…	Dietary adjustments are a crucial part of managing ASCVD . Here's a breakdown of what to include and limit in your diet: Increase Intake of: Fruits, Vegetables, and Whole Grains: Aim for a colorful plate filled with a variety of fruits and vegetables. These are rich in vitamins, minerals, and fiber, which can help lower blood pressure and cholesterol. Whole grains provide sustained energy and kee…	多吃水果、蔬菜和全谷物。 这些食物富含纤维、维生素和矿物质，有助于降低胆固醇水平、血压和患心脏病的风险。 选择瘦肉蛋白，例如鱼、家禽和豆类。 限制红肉和加工肉类的摄入量，因为它们含有饱和脂肪和胆固醇，会导致胆固醇水平升高。 用健康的脂肪代替不健康的脂肪。 选择单不饱和和多不饱和脂肪，例如橄榄油、鳄梨坚果和鱼类中的脂肪。限制反式脂肪和饱和脂肪的摄入量，这些脂肪存在于加工食品、油炸食品和全脂乳制品中。 少吃盐。 盐会导致血压升高，这是导致心脏病的另一个危险因素。 控制体重。 如果您超重或肥胖，减掉一些体重可以显着降低患心脏病的风险。	A diagnosis of ASCVD necessitates a strategic shift in dietary habits focused on plaque stabilization and reducing arterial inflammation. The primary goal is to adopt a heart-healthy eating pattern for the long term. Your diet should emphasize whole, minimally processed foods. Center your meals on vegetables, fruits, legumes, and whole grains for their fiber and antioxidants. Prioritize lean prot…	对于ASCVD患者，饮食调整应遵循以下核心原则：采用地中海式饮食结构，每日保证400克以上蔬菜水果，其中深色蔬菜应占一半。主食选择全谷物和杂豆类，其比例应达到谷类消费的30%以上。 蛋白质来源优先选择鱼类（每周至少2次）、禽肉和豆制品，限制红肉摄入（每周不超过350克）。烹饪用油选择橄榄油、菜籽油等富含不饱和脂肪酸的植物油，每日控制在25-30克。严格避免反式脂肪酸，限制加工食品和含糖饮料。	Adjusting your diet for ASCVD management involves making specific food choices to protect your arteries. Think of your diet as a therapeutic tool to slow the progression of atherosclerosis. The core adjustment is to build your plate around plant-based foods. These should form the majority of your meals, providing essential nutrients and soluble fiber that helps lower LDL cholesterol. Choose unsat…	ASCVD患者的膳食管理需要精细化。建议采用DASH饮食模式，严格控制钠盐摄入（每日<5克），增加钾、钙、镁的摄入。具体可多食用香蕉、菠菜、低脂乳制品等。 在食物选择上，应特别关注富含可溶性纤维的食物，如燕麦、大麦、豆类，每日摄入25-30克膳食纤维。同时增加富含植物甾醇的食物，如坚果、种子，有助于降低LDL胆固醇。注意采用蒸、煮、凉拌等健康烹饪方式。	With ASCVD, dietary adjustments are a powerful form of treatment. The focus moves from general healthy eating to a targeted, therapeutic diet aimed at improving your cardiovascular outcomes. Key changes include adopting a dietary pattern like the Mediterranean or DASH diet, which are clinically proven to benefit heart health. This means increasing your intake of fiber-rich foods, consuming fish a…	饮食调整的重点是建立抗炎饮食模式。建议增加Omega-3脂肪酸摄入，可通过食用三文鱼、鲭鱼等深海鱼，或亚麻籽、核桃等植物来源实现。同时多摄入富含多酚的食物，如浆果、绿茶、黑巧克力。 在具体执行时，可采用"餐盘法则"：1/2餐盘为蔬菜，1/4为全谷物，1/4为优质蛋白质。严格限制精制碳水化合物和添加糖，选择低升糖指数的食物。注意规律进餐，避免暴饮暴食。	Managing ASCVD through diet requires a deliberate and sustained change in eating habits. The objective is to consume foods that support vascular health while eliminating those that cause harm. Your new dietary foundation should consist of vegetables, fruits, whole grains, and plant-based proteins like beans and lentils. These foods fight inflammation and provide cholesterol-lowering fiber. Incorp…	ASCVD患者的营养治疗应个体化。基本要求是控制总热量，保持理想体重。在食物选择上，建议多食用富含硝酸盐的绿叶蔬菜，如菠菜、甜菜根，有助于改善血管内皮功能。 特别注意补充对心血管有益的营养素：维生素K2（纳豆、发酵乳制品）、辅酶Q10（肉类、鱼类）和镁（坚果、全谷物）。同时要保证充足饮水，限制饮酒（男性<25克/日，女性<15克/日）。建议少食多餐，避免餐后负荷过重。
22.What types of physical activities are safe for someone with ASCVD? Are there any recommended forms of exercise?	22.哪些类型的体育活动对患有动脉粥样硬化性心血管疾病（ASCVD）的人来说是安全的？有哪些推荐的运动方式？	ASCVD (Atherosclerotic Cardiovascular Disease) requires careful consideration when it comes to physical activity. Generally, exercise is beneficial for those with ASCVD, but it's crucial to consult with a healthcare provider before starting any new exercise regimen. Here are some types of physical activities that are typically considered safe for individuals with ASCVD: 1. Aerobic Exercise: Activ…	ASCVD（动脉粥样硬化心血管疾病）患者可以从一些安全的体力活动中受益，这些活动可以有助于改善心血管健康，增强心脏功能，并降低心血管事件的风险。以下是一些对ASCVD患者来说相对安全的体力活动类型： 1. 有氧运动：适度强度的有氧运动对于ASCVD患者非常有益，如快走、慢跑、游泳、骑自行车等。这些运动可以提高心脏和肺部功能，促进血液循环，同时也有助于降低血压和血脂水平。 2. 静态锻炼：这些活动包括力量训练和核心训练，有助于增强肌肉力量和耐力。合适的静态锻炼可以改善身体姿势和平衡，减少受伤的风险。 3. 伸展和柔韧性训练：伸展和柔韧性训练有助于增强关节的灵活性，减少肌肉紧张，并改善身体的运动范围。这对于ASCVD患者来说也是重要的，因为它可以帮助他们维持日常生活的活动能力。 推荐的锻炼方式包括： 1. 与医疗专家合作：在开始任何新的锻炼计划之前，ASCVD患者应该与他们的医疗团队（包括医…	For individuals diagnosed with Atherosclerotic Cardiovascular Disease (ASCVD), engaging in physical activity can offer substantial health benefits, but it must be approached with caution and professional oversight. Before initiating any exercise regimen, consultation with a healthcare provider is essential to assess risk and personalize recommendations. Cardiovascular Conditioning: Brisk walking,…	动脉粥样硬化心血管疾病（ASCVD）患者进行合理的体力活动，能有效优化心血管状态、提升心脏耐受度，还能降低病情进展风险，以下是适合他们的安全运动类型及相关建议。 适合 ASCVD 患者的体力活动以温和、低强度为主，首先是耐力型有氧运动，比如健走、慢跑、水中漫步、椭圆机训练等，这类运动能平稳提升心肺功能，促进血液流通，对调节血脂、控制血压有积极作用。其次是低强度抗阻训练，像使用弹力带进行简单力量练习、轻重量哑铃训练等，可增强肌肉力量与骨骼稳定性，减少日常活动中受伤的可能。此外，柔韧性与平衡训练也不可或缺，比如瑜伽基础动作、太极、慢节奏拉伸等，能改善关节活动度，缓解肌肉僵硬，帮助维持正常生活自理能力。 在锻炼实施过程中，需遵循以下原则保障安全。首先必须先咨询医疗团队，包括主治医生和康复师，根据自身病情、心功能状况制定个性化锻炼方案，避免盲目运动。其次要循序渐进推进，从短时间、低强度的活动起步…	Physical activity plays a vital role in managing Atherosclerotic Cardiovascular Disease (ASCVD), but it must be carefully tailored to each person’s condition. Medical clearance and guidance are critical before beginning any new exercise program. Endurance Activities: Walking, swimming, and stationary biking are commonly recommended for improving circulation and heart efficiency. These should be i…	对于动脉粥样硬化心血管疾病（ASCVD）患者而言，安全且适度的体力活动是改善健康的重要方式，既能增强心血管功能，又能降低不良事件发生风险，以下是具体的活动建议与注意事项。 ASCVD 患者可优先选择这些低风险体力活动：一是中等强度有氧运动，比如快走、慢跑、骑行、游泳等，这类运动能有效提升心肺耐力，促进血液循环，帮助调节血脂和血压水平，且对心脏负担相对温和。二是轻负荷力量训练，像徒手深蹲、靠墙静蹲、弹力带抗阻练习等，可增强肌肉力量，改善身体代谢，同时提升日常活动的支撑能力。三是平衡与柔韧性训练，例如缓慢的全身拉伸、太极、简易平衡练习等，能减少肌肉紧张感，提升关节灵活性，降低跌倒等意外风险。 开展锻炼时，需注意以下几点以确保安全。首先要提前完成医学评估，在启动任何锻炼计划前，务必告知医生自身病情，由专业人员评估运动耐受性，给出具体的运动建议。其次要遵循渐进式原则，初始阶段可从每次 15-20…	Managing ASCVD through physical activity requires a thoughtful and individualized approach. While exercise is generally beneficial, it should be initiated only after thorough evaluation by a healthcare professional. Aerobic Conditioning: Low- to moderate-intensity activities such as walking, swimming, or cycling can enhance heart function and circulation. These should be performed regularly, with…	动脉粥样硬化心血管疾病（ASCVD）患者通过合理的体力活动，可有效改善心血管功能、控制病情进展，以下是适合他们的安全运动类型及科学锻炼方式。 适合 ASCVD 患者的安全体力活动主要分为三类：第一类是温和有氧运动，包括快走、慢跑、游泳、骑自行车等，这类运动强度适中，能有效锻炼心肺功能，促进血脂代谢，帮助稳定血压，且对心脏的冲击较小。第二类是低强度抗阻训练，比如使用小重量器械、弹力带进行肌肉练习，或进行俯卧撑、仰卧起坐等自重训练，可增强肌肉力量和耐力，改善身体代谢水平。第三类是柔韧性与平衡训练，像全身拉伸、瑜伽基础动作、慢走式太极等，能提升关节灵活性，缓解肌肉紧张，帮助患者维持良好的身体姿态和活动能力。 为确保锻炼安全有效，患者需遵循以下原则。首先必须咨询医疗专业人士，在开始锻炼前，与医生或心脏康复专家沟通，根据自身病情、年龄和体能状况，制定个性化的锻炼计划。其次要逐步增加运动强度，初始阶…	Exercise is a cornerstone of secondary prevention in ASCVD, but it must be approached with clinical oversight. Before starting any physical activity, patients should undergo a thorough cardiovascular assessment to determine appropriate intensity and modalities. Heart-Healthy Aerobics: Activities like walking, swimming, and cycling are effective for improving cardiac output and vascular function. …	合理的体力活动对动脉粥样硬化心血管疾病（ASCVD）患者益处显著，不仅能增强心脏功能，还能降低心血管事件发生风险，以下是适合他们的安全运动选择及锻炼建议。 ASCVD 患者可选择的安全体力活动包括：一是中等强度有氧运动，如快走、慢跑、游泳、椭圆机训练等，这类运动能平稳提升心肺耐力，促进血液循环，帮助调节血脂和血压，是改善心血管健康的核心运动类型。二是轻负荷力量训练，比如弹力带拉伸、轻重量哑铃练习、徒手肌肉训练等，可增强肌肉力量，改善身体代谢，减少脂肪堆积，为心血管健康提供辅助支持。三是平衡与柔韧性训练，像缓慢拉伸、太极、简易平衡操等，能提升关节灵活性，缓解肌肉紧张，降低日常活动中受伤的概率，保障生活质量。 在进行体力活动时，需注意以下安全要点。首先要进行术前咨询，锻炼前务必与医疗团队沟通，告知医生自身病情和体能状况，获取专业的运动建议，避免盲目锻炼。其次要遵循循序渐进原则，从低强度、短时…	For someone with Atherosclerotic Cardiovascular Disease (ASCVD), engaging in regular physical activity is important for managing and potentially improving overall cardiovascular health. However, it's crucial to choose exercises that are safe and appropriate given the condition of the cardiovascular system. Here are some types of physical activities generally considered safe and beneficial for ind…	对于动脉粥样硬化性心血管疾病（ASCVD）患者来说，安全的体力活动对于维持和提升心血管健康尤为重要。一般来说，推荐的锻炼方式包括有氧运动、力量训练和柔韧性训练，但应在医生的指导下进行，特别是如果有严重的心血管状况存在。以下是几种适合ASCVD患者的体力活动类型和具体的锻炼方式： 1. 有氧运动: - 步行: 步行是一种低冲击力的有氧运动，适合初级阶段和所有年龄段的ASCVD患者。 - 慢跑: 对于体能较好的患者，慢跑可以提供更强的心血管锻炼，但应先由走路逐步过渡到慢跑。 - 游泳: 游泳是一项全身运动，几乎涉及所有主要肌肉群，对心脏是一个良好的锻炼，同时减少对关节的压力。 - 自行车骑行: 室内外骑行都是有效的心血管锻炼，可以调节强度，适合不同级别的患者。 2. 力量训练: - 使用哑铃或弹力带: 适量的力量训练可以增强肌肉力量，提升代谢率，帮助体重管理。 - 机械力量训练器械: 在健身…	Of course. This is an excellent and crucial question for managing Atherosclerotic Cardiovascular Disease (ASCVD). The short answer is: Yes, physical activity is not only safe but is a cornerstone of managing ASCVD. The key is to approach it safely, gradually, and under the guidance of a healthcare provider. Here’s a detailed breakdown of the types of physical activities that are safe and recommen…	当然可以。对于患有动脉粥样硬化性心血管疾病（ASCVD）的人来说，这是一个至关重要的问题。 简短的回答是：体育活动不仅是安全的，而且是管理ASCVD的基石。 关键是要在医疗专业人士的指导下，安全、循序渐进地进行。 以下是关于安全且推荐的体育活动类型的详细说明。 首要原则：黄金准则 在开始任何运动计划前，务必咨询您的医疗团队。 这一点没有商量余地。您的医生，可能会与心脏康复专家一起，可以根据您的具体病情、体能水平和其他健康问题，为您制定安全有效的运动计划。他们可能会建议您进行运动负荷试验，以确定安全的运动强度。 针对ASCVD的推荐运动形式 对ASCVD患者的普遍运动建议遵循 有氧运动、抗阻训练和柔韧性/平衡训练 相结合的原则。 1. 有氧运动（对心脏健康最重要） 这类运动可以增强您的心肺功能，改善血液循环，帮助控制血压、胆固醇和体重。 推荐类型： 散步： 最安全、最容易进行的方式。从缓慢…	Of course. This is an excellent and crucial question for managing Atherosclerotic Cardiovascular Disease (ASCVD). The short answer is: Yes, physical activity is not only safe but is a cornerstone of managing ASCVD. The key is to choose the right types of exercise and to do so under the guidance of your healthcare team. For someone with ASCVD, the primary goals of physical activity are to: Strengt…	这是之前提供的关于动脉粥样硬化性心血管疾病（ASCVD）患者体育锻炼建议的版本。 对于ASCVD患者来说，这个问题的答案非常明确：体育活动不仅是安全的，而且是管理ASCVD、控制病情的基石。 关键在于选择正确的运动类型，并在医疗团队的指导下进行。 对ASCVD患者而言，体育锻炼的主要目标是： 增强心肌功能。 改善血管功能。 帮助控制体重、血压和胆固醇。 降低未来发生心血管事件的风险。 对ASCVD患者推荐的锻炼形式 一个全面的运动计划应包含以下三个关键组成部分。最好从低强度开始，逐渐增加运动量和时长。 1. 有氧运动 这是对心脏健康最重要的运动类型。它涉及持续的、有节奏的运动，能够提高心率和呼吸频率。 推荐项目： 步行： 最安全、最容易开始的运动。从短距离、慢速走开始，逐渐增加速度和距离。 固定自行车： 非常理想，因为对关节冲击小，且环境可控。 游泳或水中有氧运动： 水的浮力对关节非常友…	Of course. This is an excellent and crucial question for managing Atherosclerotic Cardiovascular Disease (ASCVD). The short answer is that physical activity is not only safe but is a cornerstone of treatment for ASCVD. The key is to do it safely and appropriately. It is absolutely essential to consult with your healthcare provider before starting any new exercise program. They can provide persona…	当然可以。对于动脉粥样硬化性心血管疾病（ASCVD）患者来说，这是一个至关重要的问题。简短的答案是：体育活动不仅是安全的，更是治疗ASCVD的基石。 关键是要安全、适当地进行。 在开始任何新的锻炼计划之前，务必咨询您的医生是绝对必要的一步。他们可以根据您的具体病情、当前身体状况和用药情况，提供个性化的建议。 基本原则：ASCVD患者运动的安全准则 在了解具体运动类型之前，以下是关键的安全原则： 1. 获得医学许可： 您的医生可能会建议您做一次运动负荷试验（ stress test），以观察您的心脏对运动的反应，并为您确定一个安全的心率范围。 2. 缓慢开始，低强度进行： 从低强度运动开始，在数周或数月内逐渐增加运动时间和强度。"交谈测试"是一个很好的标准——您应该能够在运动时进行交谈。 3. 充分热身和整理运动： 每次运动前花5-10分钟热身（如慢走、轻柔拉伸），为您的心脏和肌肉做好准备…	Of course. This is an excellent and crucial question for managing Atherosclerotic Cardiovascular Disease (ASCVD). The short answer is: Yes, physical activity is not only safe but is a cornerstone of managing ASCVD. The key is to choose the right types of exercise and to build up intensity gradually under the guidance of a healthcare provider. Here’s a detailed breakdown of safe and recommended ph…	当然可以。对于动脉粥样硬化性心血管疾病（ASCVD）患者来说，这是一个非常重要的问题。 简而言之，体育活动不仅是安全的，而且是管理ASCVD的基石。 关键在于选择合适的运动类型，并在医疗专业人员的指导下逐步增加强度。 以下是针对ASCVD患者安全且推荐的体育活动详细说明。 重要的第一步：获取医疗许可 在开始或更改任何锻炼计划之前，务必咨询您的心脏科医生或医疗团队。他们可能会建议您进行负荷试验（运动心电图），以确定对您安全的心率范围，并找出任何特定的限制。他们可以根据您的具体病情、服药情况和整体健康水平提供个性化建议。 ASCVD推荐的运动形式 对ASCVD患者的通用运动处方遵循F.I.T.T.原则（频率、强度、时间、类型），并与美国心脏协会等机构的指南保持一致。 1. 有氧（心血管）运动 这是对心脏健康最重要的运动类型。它可以增强心肌、改善血液循环、帮助控制血压和胆固醇，并有助于体重管理…	Absolutely, regular physical activity is very much recommended for people with ASCVD (Atherosclerotic Cardiovascular Disease). Here are some of the safe and recommended exercises: Aerobic Exercise: This gets your heart rate up and improves blood flow. Examples include: Walking Swimming Biking Dancing Strength Training: This builds muscle strength which can help with weight management and overall …	对于患有动脉粥样硬化性心血管疾病 (ASCVD) 的人来说，安全且有效的锻炼方式有很多。以下是一些建议： 有氧运动： 这类运动包括快走、慢跑、游泳和骑自行车。美国心脏病学会建议 ASCVD 患者每周进行至少 150 分钟的中等强度有氧运动或 75 分钟的高强度有氧运动。 力量训练： 力量训练有助于增强肌肉力量，这可以改善整体健康状况并降低患心血管疾病的风险。美国心脏病学会建议 ASCVD 患者每周至少进行两次力量训练。 柔韧性训练： 柔韧性训练有助于改善关节活动范围，并可能有助于降低跌倒风险。对于 ASCVD 患者来说，每天或隔天进行一次柔韧性训练很重要。	For individuals with ASCVD, a carefully prescribed exercise program is not only safe but is a core component of treatment. The goal is to improve cardiovascular fitness without overstraining the heart. The most highly recommended and safest forms are moderate-intensity aerobic activities. These include brisk walking, stationary cycling, swimming, and water aerobics. These exercises improve circul…	对于ASCVD患者，安全的运动方式应以中等强度有氧运动为主。推荐快走、平地骑行、游泳和水中有氧运动，这些活动对关节冲击小且能有效提升心肺功能。建议采取"谈话测试"来监控运动强度，即在运动时能正常交谈但无法唱歌的状态。 运动计划应遵循循序渐进原则：从每次10-15分钟开始，逐步延长至30-40分钟。热身和整理活动各需5-10分钟，包含动态拉伸和放松练习。对于曾有心梗病史的患者，建议在心脏康复中心监护下开始运动训练。	A wide range of physical activities is safe and encouraged for those with ASCVD, provided they are cleared by a physician. The emphasis is on low-impact, rhythmic activities that build endurance. Excellent choices include walking, which is highly accessible, as well as cycling on a flat surface or using an elliptical machine. These are considered safe because they allow for a steady, controlled i…	ASCVD患者的运动方案需个体化制定。推荐的运动类型包括：持续有氧运动（健走、固定单车）、间歇训练（运动与休息交替）和抗阻训练（弹力带、轻量哑铃）。其中抗阻训练应注重多肌群、小负荷、多次数，避免屏气发力。 运动频率建议每周3-5次，强度控制在最大心率的50-70%。特别注意运动过程中的症状监测，如出现胸痛、头晕等症状应立即停止。对于合并外周动脉疾病的患者，应制定针对性的步行训练计划。	Staying active with ASCVD is vital, and the safest exercises are those that are steady and moderate in intensity. A well-rounded routine should include three key components: aerobic fitness, strength, and flexibility. Aerobic activities such as brisk walking, swimming, or dancing are foundational for heart health. Strength training, using light weights with a focus on proper form, helps maintain …	安全的运动选择应考虑疾病分期。稳定期患者推荐进行有氧结合柔韧性的综合训练，如太极拳、瑜伽等身心运动，这些运动能同时改善平衡能力和心理状态。运动环境应避免极端温度和污染天气。 运动处方需包含四个要素：频率（每周至少150分钟）、强度（Borg自觉劳累分级11-13级）、时间（每次25-40分钟）和类型（低冲击性运动）。建议使用可穿戴设备监测心率和血氧饱和度，确保运动安全。	Physical activity is a cornerstone of managing ASCVD safely. The recommended forms of exercise are those that provide cardiovascular benefit while minimizing sudden strain on the heart. The primary recommendation is for moderate-intensity aerobic exercise, such as walking, cycling, or using a rowing machine. These activities should be performed at a level where you can still hold a conversation. …	ASCVD患者的体育活动应注重安全性和可持续性。推荐的运动方式包括：医疗步行计划、室内划船机、椭圆机等对称性运动。对于老年患者，应加入平衡训练预防跌倒，如单腿站立、脚跟行走等。 运动强度控制至关重要，建议通过心率储备法计算靶心率：（最大心率-静息心率）×40-60%+静息心率。运动过程中应避免突然的爆发性动作和竞争性运动。最好在专业指导下制定个性化运动方案，并定期评估调整。
23.What is the relationship between ASCVD and body weight?	23. ASCVD 与体重之间有什么关系？	ASCVD (Atherosclerotic Cardiovascular Disease) and body weight have a complex relationship. Excess body weight, particularly obesity, is a significant risk factor for developing ASCVD. This is because obesity is associated with several metabolic abnormalities, including dyslipidemia (abnormal levels of cholesterol and triglycerides), hypertension (high blood pressure), insulin resistance, and dia…	ASCVD指的是动脉粥样硬化心血管疾病，是一种影响动脉血管的疾病，可能导致心脏病、中风和其他循环系统问题。体重与ASCVD之间存在密切的关系。过重或肥胖是ASCVD的危险因素之一。过多的体重可以增加心血管疾病的发生风险，因为它可以导致高血压、高胆固醇、糖尿病和其他相关健康问题。管理体重、保持健康的饮食和运动习惯可以降低发生ASCVD的风险。	The interplay between body weight and atherosclerotic cardiovascular disease (ASCVD) is multifaceted. Elevated body mass, particularly central obesity, is a major contributor to cardiovascular risk due to its association with metabolic disturbances such as elevated blood lipids, high blood pressure, impaired glucose metabolism, and type 2 diabetes. These metabolic derangements accelerate the form…	动脉粥样硬化心血管疾病（ASCVD）是一类以动脉血管硬化为核心特征的疾病，其危害主要体现在可能诱发冠心病、脑梗死等严重循环系统疾病。体重管理与 ASCVD 的发病风险密切相关，超重或肥胖会显著提升患病概率。多余的体重会加重心血管系统负担，还可能引发血压升高、血脂异常、胰岛素抵抗等连锁问题，这些都是 ASCVD 的重要诱因。通过合理控制体重、坚持均衡饮食和规律运动，能够有效降低 ASCVD 的发生风险。	Body weight plays a pivotal role in the development and progression of atherosclerotic cardiovascular disease (ASCVD). Individuals with obesity are at heightened risk due to the frequent coexistence of conditions like hyperlipidemia, elevated blood pressure, insulin resistance, and diabetes mellitus—all of which are known to accelerate atherosclerotic changes. Atherosclerosis involves the gradual…	ASCVD 即动脉粥样硬化心血管疾病，这类疾病会损伤动脉血管的正常结构与功能，进而增加心脏病发作、脑卒中及其他循环系统疾病的患病风险。体重与 ASCVD 之间存在明确的关联，超重或肥胖属于 ASCVD 的重要危险因素。过量的体脂会影响身体代谢平衡，诱发高血压、高胆固醇血症、2 型糖尿病等并发症，这些问题都会进一步加剧心血管损伤。保持健康体重、践行科学饮食模式并坚持适度运动，是预防 ASCVD 的关键措施。	Atherosclerotic cardiovascular disease (ASCVD) is closely linked to body weight, with obesity serving as a key modifiable risk factor. The excess adipose tissue seen in obesity contributes to a cascade of metabolic dysfunctions, including abnormal lipid levels, elevated blood pressure, and impaired glucose regulation, all of which facilitate the development of arterial plaque. This plaque accumul…	动脉粥样硬化心血管疾病（ASCVD）是影响动脉血管健康的常见疾病，可能引发心肌梗死、中风以及各类循环系统相关病症。体重超标与 ASCVD 的发生发展有着紧密联系，超重或肥胖会使患病风险明显上升。过多的体重会给心血管系统带来额外压力，同时容易导致代谢紊乱，引发高血压、高血脂、糖尿病等问题，这些均会促进 ASCVD 的发生。合理调控体重、养成健康的饮食偏好和运动习惯，有助于降低 ASCVD 的发病可能性。	The connection between atherosclerotic cardiovascular disease (ASCVD) and body weight is well-established. Obesity, particularly when characterized by increased visceral fat, is a major driver of cardiovascular risk due to its association with metabolic syndrome components such as dyslipidemia, hypertension, insulin resistance, and type 2 diabetes. These conditions accelerate the process of ather…	ASCVD 是动脉粥样硬化心血管疾病的缩写，该疾病以动脉血管壁硬化、管腔狭窄为主要表现，可能对心脏、脑部等重要器官的血液供应造成影响，引发心脏病、中风等严重后果。体重状况与 ASCVD 的患病风险直接相关，超重或肥胖是导致 ASCVD 的危险因素之一。体内多余的脂肪组织会干扰正常生理代谢，增加高血压、高胆固醇、糖尿病等疾病的发生风险，而这些疾病均会加速 ASCVD 的进展。通过有效管理体重、保持均衡饮食和规律运动，能够显著降低患上 ASCVD 的风险。	Atherosclerotic Cardiovascular Disease (ASCVD) is closely linked to body weight, with the relationship primarily mediated through factors that are often prevalent in overweight and obese individuals. Here's how body weight influences ASCVD: 1. Increased Risk Factors: Obesity is a well-established risk factor for the development of cardiovascular risk factors, including hypertension (high blood pr…	动脉粥样硬化性心血管疾病（ASCVD）与体重之间的关系是多方面的，涉及多个生理和代谢过程。体重特别是体脂分布，对于ASCVD风险的影响主要体现在以下几个方面： 1. 肥胖与心血管风险： - 体重增加：体重增加尤其是腹部肥胖，会增加心血管疾病的风险。腹部肥胖与多种心血管危险因素有关，如高血压、高血糖、高血脂等。 - 胰岛素抵抗：肥胖特别是内脏脂肪的增多会导致胰岛素抵抗，这是2型糖尿病的一个重要环节，而糖尿病本身就是心血管疾病的一个强风险因素。 - 炎症状态：肥胖还会引起体内炎症状态的增加，炎症是动脉粥样硬化发展的关键因素之一。 2. 体重变化的影响： - 体重减少：适度的体重减少（如体重总量的5-10%）可以显著改善血压、胆固醇水平和血糖水平，从而降低ASCVD的风险。 - 体重反复波动：体重的反复波动，也称为“体重循环”或“yo-yo效应”，可能会增加心血管事件的风险。 3. 体重与血脂…	Of course. This is an excellent and crucial question in preventive cardiology. Here is a detailed explanation of the relationship between Atherosclerotic Cardiovascular Disease (ASCVD) and body weight. Executive Summary There is a strong, direct, and independent relationship between excess body weight and an increased risk of ASCVD. Essentially, as body weight increases, particularly in the form …	这是关于ASCVD（动脉粥样硬化性心血管疾病）与体重之间关系的详细解释。 核心摘要 超重和肥胖与ASCVD风险之间存在强烈的、直接的正相关关系。 简单来说，体重越高，特别是体内脂肪越多，发生心肌梗死、卒中和其他ASCVD事件的风险也越高。这种关系主要通过体重对其他心血管危险因素的影响来实现，但同时它本身也对心脏和血管有直接的损害作用。 详细关系解析 这种关联是多因素的，意味着超重通过以下几个相互关联的途径导致ASCVD风险增加： 1. 主要中介风险因素（间接途径） 这是体重影响ASCVD风险最主要的方式。过量体重，特别是腹部或内脏脂肪，是驱动“心血管代谢危险因素集群”的关键因素，包括： 血脂异常（异常血脂肪）： 甘油三酯升高： 在肥胖人群中非常常见。 高密度脂蛋白胆固醇降低： “好”胆固醇水平通常会下降。 小而密低密度脂蛋白颗粒增多： 过量体重会促进向这种更容易导致动脉粥样硬化的LDL颗…	Of course. This is an excellent and crucial question in preventive cardiology. Here is a detailed breakdown of the relationship between Atherosclerotic Cardiovascular Disease (ASCVD) and body weight. Executive Summary The relationship between ASCVD and body weight is direct, strong, and dose-dependent. In simple terms: Higher body weight, particularly when in the overweight or obese range, signif…	这是关于“动脉粥样硬化性心血管疾病（ASCVD）与体重关系”的详细解释。 核心摘要 ASCVD与体重之间存在直接、强烈且呈剂量依赖性的关系。简单来说： 体重越高，特别是当体重处于超重或肥胖范围时，患上ASCVD的风险会显著增加。 这种关系主要是通过多余身体脂肪对其他心血管危险因素的影响来实现的，但过量脂肪本身也会对心血管系统产生直接的危害。 详细关系解释 这种关联不仅仅关乎体重数字，更关乎过量的脂肪组织（尤其是围绕在腹部器官周围的内脏脂肪）如何破坏正常的身体生理机能。这种关系可以通过两大途径来理解：间接机制和直接机制。 1. 间接机制（最主要途径） 体重超标是驱动“心血管代谢三联征”的主要因素，这会极大地促进ASCVD的发生。 血脂异常（异常的血脂）： 肥胖会导致极易形成动脉粥样斑块的脂质谱。 低密度脂蛋白胆固醇（“坏”胆固醇）升高。 甘油三酯升高： 这是肥胖相关血脂异常的典型特征。 高…	Of course. This is an excellent and crucial question in preventive cardiology. Here is a detailed explanation of the relationship between Atherosclerotic Cardiovascular Disease (ASCVD) and body weight. Executive Summary The relationship between ASCVD and body weight is strong, direct, and complex. Simply put, excess body weight, particularly obesity, is a major independent and modifiable risk fac…	这是关于“动脉粥样硬化性心血管疾病（ASCVD）与体重关系”的详细解释。 核心摘要 ASCVD与体重之间存在强有力、直接且复杂的关系。简而言之，超重和肥胖是导致ASCVD的一个主要、独立且可改变的危险因素。 它不仅仅是一个外观问题，而是通过多种相互关联的机制，成为驱动动脉粥样硬化进程的核心因素。 直接关系：体重如何推动ASCVD风险 较高的体重，特别是以脂肪组织形式存在的，并非惰性的能量储存。它是一个活跃的内分泌器官，会分泌激素和炎症因子，破坏身体正常的代谢平衡。这种破坏会加速动脉粥样硬化的发展。 以下是连接超重与ASCVD的关键机制路径： 1. 导致致动脉粥样硬化性血脂异常： 这是一种与ASCVD密切相关的、危险的特定血脂模式。 高甘油三酯： 脂肪细胞，尤其是腹部脂肪细胞，会向肝脏释放游离脂肪酸，导致肝脏产生更多甘油三酯。 低高密度脂蛋白胆固醇（“好”胆固醇）： 高甘油三酯水平与低水平…	Of course. This is an excellent and crucial question in preventive cardiology. Here is a detailed explanation of the relationship between Atherosclerotic Cardiovascular Disease (ASCVD) and body weight. Executive Summary The relationship between ASCVD and body weight is strong, direct, and complex. In simple terms: Excess body weight, particularly obesity, is a major independent and modifiable ris…	这是关于“动脉粥样硬化性心血管疾病（ASCVD）与体重关系”的详细解释。 核心摘要 ASCVD与体重之间存在着强烈、直接且复杂的关系。简单来说： 超重和肥胖是导致ASCVD的一个主要、独立且可改变的危险因素。 其原因不仅仅是体重本身，更是因为多余的体重（尤其是内脏脂肪）会扰乱身体的多个系统，为动脉粥样硬化的发生创造“温床”。 详细关系：体重如何驱动ASCVD 多余体重通过多个相互关联的途径导致ASCVD，其主要机制如下图所示： ```mermaid flowchart TD A[超重/肥胖<br>特别是内脏肥胖] --> B[诱发慢性炎症] A --> C[恶化主要危险因素] A --> D[导致直接机械应力] B --> E[释放促炎细胞因子<br>如TNF-α， IL-6] E --> F[内皮功能障碍 &<br>斑块不稳定] C --> G[高血压] C --> H[血脂异常] C…	There is a strong correlation between body weight and ASCVD (atherosclerotic cardiovascular disease). In general, people with higher body weight are at increased risk for ASCVD. This risk increases as weight increases However, it's important to note that this is not a straightforward cause-and-effect relationship, and other factors like body fat distribution also play a significant role. Here's a…	ASCVD是动脉粥样硬化性心血管疾病（ASCVD）的缩写，它是指由于动脉粥样硬化斑块积聚而导致冠状动脉、颈动脉和外周动脉狭窄或阻塞的疾病。动脉粥样硬化斑块是由脂肪、胆固醇和其他物质组成的沉积物，会随着时间的推移而堆积在动脉壁上。 体重是ASCVD的一个重要风险因素。超重或肥胖的人患ASCVD的风险更高，因为它们会导致以下情况： 高血压 高胆固醇水平 高血糖 炎症 这些因素都会损害动脉并使其更容易形成斑块。	There is a strong and well-established relationship between excess body weight and an increased risk for ASCVD. This connection is primarily mediated through the effect of weight on other cardiovascular risk factors. Excess weight, particularly obesity, often leads to a cluster of metabolic issues, including high blood pressure, elevated LDL cholesterol, reduced HDL cholesterol, insulin resistanc…	体重与ASCVD之间存在明确的剂量反应关系。体重指数（BMI）每增加5 kg/m²，冠心病风险增加29%，缺血性卒中风险增加18%。这种关联主要通过代谢介导：内脏脂肪组织分泌炎症因子，导致胰岛素抵抗、血脂异常和高血压，共同构成动脉粥样硬化的代谢基础。 更重要的是脂肪分布的影响。腰围每增加1个标准差，冠心病风险增加30%，这一关联独立于BMI。内脏脂肪产生的游离脂肪酸直接进入门静脉循环，引发肝脏脂肪变性和极低密度脂蛋白过度分泌，加速动脉粥样硬化进程。	Body weight and ASCVD are intimately linked, with excess adiposity being a major driver of the disease. The relationship is not merely about the number on the scale but about the underlying physiological disturbances that excess fat tissue causes. Adipose tissue, especially when located around the abdomen, functions as an endocrine organ that releases pro-inflammatory cytokines and free fatty aci…	ASCVD风险与体重的关系呈现J型曲线。不仅肥胖增加风险，体重过轻也可能因营养不良和炎症状态带来不良结局。但最主要的风险来自肥胖，特别是向心性肥胖。脂肪细胞肥大导致脂肪组织缺氧和纤维化，触发慢性低度炎症。 这种炎症状态通过多种机制促进ASCVD：增加单核细胞趋化蛋白-1分泌，促进单核细胞向血管壁聚集；提高纤溶酶原激活物抑制物-1水平，形成促血栓状态；诱导脂肪因子失衡，削弱胰岛素信号传导。这些改变共同构成ASCVD发展的代谢温床。	The relationship between body weight and ASCVD is one of the most significant in cardiology. Higher body weight, particularly in the form of obesity, is a powerful risk factor that influences nearly every other pathway leading to atherosclerotic plaque buildup. Carrying extra weight forces the heart to work harder, contributing to hypertension. It also disrupts normal lipid metabolism, leading to…	体重管理对ASCVD预防具有关键意义。研究表明，适度减重（初始体重的5-10%）可使收缩压降低5 mmHg，LDL胆固醇降低5%，空腹血糖降低1 mmol/L。这些改善在向心性肥胖患者中尤为明显，因其内脏脂肪具有更高的代谢活性。 减重获益存在"代谢记忆"效应。早期干预可产生长期保护，可能通过表观遗传调控实现。值得注意的是，体重波动本身也是独立危险因素，强调需要采取可持续的体重管理策略，而非短期极端减重。	ASCVD and body weight share a direct, dose-responsive relationship where increased adiposity significantly elevates the risk of developing the disease. The link is primarily causal, with excess weight acting through multiple interconnected mechanisms. The primary pathways include: 1) Hemodynamic changes, such as increased blood volume and cardiac output, leading to hypertension; 2) Metabolic dist…	ASCVD与体重的关联受多种因素调节。除了传统的BMI指标，身体成分构成尤为重要。肌肉质量减少而脂肪质量增加（即肌少性肥胖）的患者风险最高，因骨骼肌作为代谢调节器官的功能受损。 新兴证据表明，脂肪组织功能比数量更重要。功能失调的脂肪组织通过分泌特定的外泌体miRNA，远程调控血管炎症反应。这解释了为何部分代谢健康型肥胖者风险相对较低，而某些正常体重代谢异常者风险升高，提示需要超越单纯体重数值的个体化评估。
24.How important is quitting smoking and reducing alcohol intake in managing ASCVD?	24.戒烟和减少饮酒对控制ASCVD有多重要？	Quitting smoking and reducing alcohol intake are both crucial in managing atherosclerotic cardiovascular disease (ASCVD). Here's why: 1. Smoking Cessation: Smoking is a major risk factor for ASCVD. It damages blood vessels, increases inflammation, and contributes to the buildup of plaque in arteries. Quitting smoking can significantly reduce the risk of heart disease and stroke. Within just a few…	戒烟和减少饮酒对于治疗动脉粥样硬化心血管疾病（ASCVD）非常重要。这两个因素都是心血管疾病的危险因素，与心脏健康密切相关。 1. 戒烟：吸烟是导致心血管疾病的主要危险因素之一。尼古丁和其他有害化学物质对心血管系统造成直接损害，增加心脏病发作、中风和其他血管问题的风险。因此，戒烟对于预防和治疗ASCVD至关重要。 2. 减少饮酒：过量饮酒与高血压、心律失常、心肌梗死等心血管疾病密切相关。过量饮酒会导致高血压和心肌肥大，增加了ASCVD的发病率。适度饮酒可能对某些人有益，但对于那些已经患有ASCVD或其他心血管问题的人来说，减少饮酒至关重要。 综上所述，戒烟和减少饮酒都是预防和治疗ASCVD不可或缺的重要措施。配合药物治疗、饮食管理和运动等健康生活方式，可以最大程度地降低ASCVD的风险并改善患者的心血管健康。	Managing atherosclerotic cardiovascular disease (ASCVD) requires a multifaceted approach, and two key lifestyle changes—quitting smoking and limiting alcohol consumption—play a central role. Smoking contributes significantly to the development and progression of ASCVD. It accelerates arterial damage by promoting oxidative stress, endothelial dysfunction, and lipid abnormalities. Eliminating tobac…	对于动脉粥样硬化心血管疾病（ASCVD）的治疗与预防，戒烟和限制饮酒是两项核心干预措施，二者均属于影响心血管健康的关键可控因素。 戒烟是改善 ASCVD 患者预后的重要一环。烟草中的尼古丁会刺激血管收缩、损伤血管内皮，一氧化碳则会降低血液携氧能力，这些有害物质共同作用会加速动脉粥样硬化进展，显著升高血栓形成、心肌梗死和脑梗死的风险。无论吸烟史长短，及时戒烟都能快速降低心血管事件复发风险，对疾病控制起到关键作用。 限制饮酒同样是 ASCVD 管理的重要内容。过量饮酒会直接导致血压升高、心率加快，还可能引发血脂代谢紊乱，加重血管壁损伤，进而增加 ASCVD 的发病和恶化风险。虽然部分研究提及适度饮酒可能存在轻微益处，但对于已确诊 ASCVD 的患者而言，减少饮酒量甚至避免饮酒，是降低病情进展风险的稳妥选择。 戒烟与限制饮酒并非孤立措施，需与规范药物治疗、低脂低盐饮食、规律运动等方式相结合，才…	Lifestyle interventions are essential in controlling atherosclerotic cardiovascular disease (ASCVD), and two of the most impactful changes are stopping smoking and curbing alcohol use. Tobacco smoke contains harmful chemicals that injure the vascular endothelium, promote thrombosis, and accelerate plaque formation. These effects compound the risk of myocardial infarction and stroke. By quitting s…	动脉粥样硬化心血管疾病（ASCVD）的防治过程中，戒烟和减少饮酒是不可或缺的重要环节，这两项生活方式的调整直接关联心血管系统的健康状态，是控制病情的关键手段。 吸烟对 ASCVD 患者的危害尤为突出。烟草烟雾中的多环芳烃、尼古丁等有害物质会破坏血管内皮的完整性，促进血小板聚集和脂质沉积，加速动脉粥样硬化斑块的形成与破裂，大幅增加急性冠脉综合征、中风等严重事件的发生概率。因此，彻底戒烟是 ASCVD 患者降低疾病风险、改善治疗效果的必要举措。 减少饮酒对 ASCVD 的防治具有重要意义。过量饮酒会导致心肌细胞受损、心脏负荷增加，同时诱发血压升高和血脂异常，这些因素都会加剧动脉粥样硬化的发展，提高心血管事件的发生率。对于 ASCVD 患者来说，即便既往有饮酒习惯，也应主动减少饮酒量，避免酒精对心血管系统的进一步刺激，这比纠结于 “适度饮酒的益处” 更为重要。 要实现 ASCVD 的有效管理，…	Addressing modifiable risk factors is a cornerstone of atherosclerotic cardiovascular disease (ASCVD) management. Among these, smoking cessation and alcohol reduction are particularly influential. Cigarette smoking accelerates atherosclerosis by increasing systemic inflammation, impairing lipid metabolism, and damaging arterial walls. It also raises the likelihood of clot formation, which can pre…	在动脉粥样硬化心血管疾病（ASCVD）的预防与治疗中，戒烟和控制饮酒是两项关键且基础的措施，二者均为影响疾病进展的重要危险因素，对心血管健康有着直接影响。 戒烟是降低 ASCVD 风险的核心行动。吸烟时，烟草中的有害物质会进入血液循环，损伤血管内皮细胞，引发炎症反应，加速脂质在血管壁的沉积，最终导致动脉管腔狭窄甚至堵塞。戒烟能有效阻断这一损害过程，降低心脏病发作、中风等严重并发症的发生风险，无论患病程度轻重，戒烟都能为心血管健康带来显著益处。 控制饮酒是 ASCVD 患者的重要健康管理内容。过量饮酒会通过升高血压、扰乱血脂代谢、加重心肌负担等多种途径，促进动脉粥样硬化的发展，增加病情恶化的风险。对于已患有 ASCVD 的人群，不存在所谓 “安全的饮酒量”，减少饮酒甚至不饮酒，能有效避免酒精对心血管系统的不良影响，为疾病治疗创造更有利的条件。 综上，戒烟和控制饮酒是 ASCVD 防治体系中…	Effective management of atherosclerotic cardiovascular disease (ASCVD) involves addressing key lifestyle factors, with smoking and alcohol use being two critical targets. Smoking is a well-established contributor to vascular injury and plaque development. It promotes endothelial dysfunction, increases blood coagulability, and accelerates the progression of arterial narrowing. Quitting smoking lea…	动脉粥样硬化心血管疾病（ASCVD）的治疗与康复，离不开戒烟和减少饮酒这两项关键生活方式调整，它们作为心血管疾病的重要危险因素，直接关系到治疗效果和病情预后。 戒烟对 ASCVD 患者而言是刻不容缓的健康举措。烟草中的尼古丁会导致血管痉挛、血压升高，其他有害化学物质则会损伤血管内皮、促进血栓形成，这些都会加速动脉粥样硬化的进程，增加心肌梗死、脑中风等严重事件的发生风险。及时戒烟能迅速降低心血管系统的损害，为血管修复和病情改善创造必要条件，是预防病情复发的关键。 减少饮酒是 ASCVD 管理的重要组成部分。过量饮酒会诱发高血压、心律失常，还可能导致心肌肥厚、血脂异常，这些问题都会加重动脉粥样硬化的程度，增加疾病恶化的风险。对于 ASCVD 患者来说，即使是少量饮酒也可能对脆弱的心血管系统造成负担，因此主动减少饮酒量，是保障治疗效果、降低复发风险的重要措施。 戒烟和减少饮酒并非孤立的健康行为…	Quitting smoking and reducing alcohol intake are critically important in managing Atherosclerotic Cardiovascular Disease (ASCVD), which includes conditions such as heart attacks and strokes that are caused by narrowed or blocked arteries. These lifestyle changes can significantly impact the overall risk and management of ASCVD. Importance of Quitting Smoking 1. Reduction in Risk: Smoking is one o…	戒烟和减少饮酒在治疗动脉粥样硬化性心血管疾病（ASCVD）中扮演着非常重要的角色。这两种生活方式的改变对于降低心血管事件的风险、改善长期健康结果以及提高生活质量具有显著影响。 戒烟 1. 降低心血管风险：吸烟是心血管疾病的主要危险因素之一。戒烟可以显著降低患者的心血管风险。研究显示，戒烟后的第一年，冠状动脉事件的风险就可以降低50%。 2. 改善血管功能：吸烟会损伤血管内壁，使血管更加容易发生动脉粥样硬化。戒烟有助于改善血管内皮功能，减少炎症和血栓的形成。 3. 增加治疗效果：对于正在接受药物治疗和/或手术治疗的ASCVD患者，戒烟可以提高治疗的有效性，减少复发和死亡的风险。 减少饮酒 1. 减轻心脏负担：过量饮酒与高血压、心律失常和心肌病等心血管疾病密切相关。适量减少饮酒可以帮助控制血压，减轻心脏负担。 2. 减少卡路里摄入：饮酒特别是啤酒和甜酒类含有较高的卡路里，减少饮酒可以避免过多…	Of course. This is an excellent and crucial question. Quitting smoking and reducing alcohol intake are extremely important, foundational pillars in managing Atherosclerotic Cardiovascular Disease (ASCVD). They are not just minor lifestyle suggestions; they are non-negotiable components of an effective treatment plan, on par with taking prescribed medications like statins. Here’s a detailed breakd…	这是一个至关重要的问题。 戒烟和减少酒精摄入对于管理动脉粥样硬化性心血管疾病（ASCVD）极其重要，是基础性的支柱。它们不仅仅是轻微的生活方式建议，而是有效治疗计划中不可或缺的组成部分，其重要性不亚于服用他汀类药物等处方药。 以下是详细解释为何它们如此关键： 1. 戒烟：最重要的生活方式改变 对于ASCVD患者来说，吸烟就如同火上浇油。它通过多种方式直接攻击心血管系统： 损伤血管内皮： 内皮是血管脆弱的内衬。吸烟会损伤它，使得胆固醇（LDL）更容易进入血管壁并形成斑块。 促进斑块不稳定： 吸烟不仅加速斑块的积聚，还会使斑块变得更“脆弱”或不稳定。这些不稳定的斑块更容易破裂，导致突然的血栓形成，从而引发心脏病发作或中风。 降低携氧能力： 香烟烟雾中的一氧化碳与红细胞中的血红蛋白结合的能力远强于氧气。这大大减少了输送到心脏和其他组织的氧气量，迫使您的心脏更费力地工作。 升高血压和心率： 尼古…	Of course. This is an excellent and crucial question. In managing Atherosclerotic Cardiovascular Disease (ASCVD), quitting smoking and reducing alcohol intake are not just important—they are foundational pillars of treatment. They are on par with medications like statins and blood pressure control in terms of impact on survival and quality of life. Here’s a detailed breakdown of why they are so c…	这是一个至关重要的问题。 在管理动脉粥样硬化性心血管疾病（ASCVD）时，戒烟和减少酒精摄入不仅重要，更是治疗的基石。它们在改善生存率和生活质量方面，与服用他汀类药物和控制血压等措施同等关键。 以下是详细解释为何它们如此重要的原因： 1. 戒烟：最重要的改变 对于ASCVD患者来说，戒烟可以说是预防未来心脏病发作、中风和死亡的最有效干预措施。 直接损害血管： 烟草烟雾中的化学物质会直接损伤血管内皮（动脉内壁），使得胆固醇（斑块）更容易堆积。 导致斑块不稳定： 吸烟会增加现有斑块破裂的可能性。破裂的斑块会形成血栓，导致突发性心脏病发作或中风。 降低携氧能力： 香烟烟雾中的一氧化碳会与血红蛋白结合，降低血液输送氧气的能力。这给可能已经缺氧的心脏带来了额外负担。 增加凝血风险： 吸烟使血液中的血小板“更粘”，从而增加形成危险血栓的风险。 恶化其他风险因素： 它会升高血压并降低高密度脂蛋白（“好…	Of course. This is an excellent and crucial question. Quitting smoking and reducing alcohol intake are extremely important, foundational pillars in managing Atherosclerotic Cardiovascular Disease (ASCVD). In fact, for many patients, they are as important as taking cholesterol or blood pressure medications. Here’s a detailed breakdown of why they are so critical: 1. Quitting Smoking: The Single Mo…	这是一个非常重要的问题。 戒烟和限制酒精摄入对于管理动脉粥样硬化性心血管疾病（ASCVD）极其重要，是基础性的支柱。事实上，对许多患者来说，其重要性与服用降胆固醇或降压药物相当。 以下是它们为何如此关键的详细解释： 1. 戒烟：最重要的改变 对于ASCVD患者来说，吸烟就如同火上浇油。它通过多种方式直接攻击心血管系统： 损伤血管内皮： 内皮是血管光滑的内衬。吸烟直接损伤这些细胞，使得胆固醇（LDL）更容易渗透并形成斑块。 促进斑块形成与不稳定： 烟草烟雾中的化学物质会增加炎症和氧化应激，从而加速动脉粥样硬化斑块的生长。更危险的是，它会使这些斑块变得更“脆弱”或不稳定，意味着它们更容易破裂。一个破裂的斑块可能引发急性心脏病发作或中风。 增加血栓风险： 吸烟使血液中的血小板更“粘”，显著增加形成血栓的风险，从而阻塞已因斑块而变窄的动脉。 降低携氧能力： 香烟烟雾中的一氧化碳比氧气更容易与血红…	Of course. This is an excellent and crucial question. In managing Atherosclerotic Cardiovascular Disease (ASCVD), quitting smoking and reducing alcohol intake are not just important; they are two of the most critical and impactful lifestyle changes a person can make. Here’s a detailed breakdown of their importance, moving from most to least critical. 1. Quitting Smoking: The Single Most Important…	这是一个至关重要的问题。 在管理动脉粥样硬化性心血管疾病（ASCVD）时，戒烟和减少酒精摄入不仅重要，而且是患者所能采取的最关键、最具影响力的生活方式改变之一。 以下是详细的重要性分析，按重要性从高到低排列。 1. 戒烟：最重要的生活方式改变 对于ASCVD患者来说，戒烟可以说是 首要的、不容妥协的任务。这方面的证据是压倒性的。 直接损害血管： 吸烟直接损害动脉内壁（内皮），使得胆固醇和斑块更容易积聚。 促进斑块不稳定： 烟雾中的化学物质会使现有的斑块变得更“脆弱”或不稳定，从而增加斑块破裂引发心脏病发作或中风的风险。 增加凝血风险： 吸烟会使血液变得更粘稠，更容易形成危险的血栓。 降低携氧能力： 香烟烟雾中的一氧化碳会与血红蛋白结合，降低血液携带氧气的能力。这给本已 struggling 的心脏增加了额外负担。 加速疾病进展： 它会加速整个动脉粥样硬化的过程。 戒烟的好处： 戒烟带来的…	Quitting smoking and reducing alcohol intake are very important in managing ASCVD (Atherosclerotic Cardiovascular Disease) because they are both major risk factors for the disease. Smoking damages blood vessels and increases the risk of blood clots, while excessive alcohol intake can raise blood pressure and contribute to weight gain, both of which can worsen ASCVD. Here's a more detailed explana…	吸烟和过量饮酒是导致动脉粥样硬化性心血管疾病 (ASCVD) 的主要可控风险因素。戒烟和减少饮酒是降低 ASCVD 风险和改善预后的最重要措施之一。 吸烟会损害血管并增加血液凝固的风险，这两种情况都会导致 ASCVD。吸烟者患心脏病、中风和外周动脉疾病的风险是吸烟者的两到四倍。戒烟是降低 ASCVD 风险的最重要的事情之一。戒烟后，心脏病发作的风险在几分钟内开始降低，并在 5 年内降低 50%。戒烟 10 年后，患肺癌的风险降低一半，患中风的风险降低三分之一。过量饮酒会损害心脏并增加血压，这两种情况都会导致 ASCVD。过量饮酒者患心脏病、中风和肝病的风险更高。对于患有 ASCVD 或有患 ASCVD 风险的人来说，减少饮酒很重要。男性每天饮酒不应超过两杯，女性每天饮酒不应超过一杯。	Quitting smoking and moderating alcohol intake are two of the most critical non-pharmacological interventions for managing ASCVD. Their impact is profound and can significantly alter the disease's progression. Smoking cessation is paramount. It directly halts the ongoing injury to the arterial endothelium, reduces platelet aggregation, and lowers chronic inflammation. This stabilizes existing pla…	戒烟和限酒在ASCVD管理中的重要性不亚于药物治疗。戒烟可使心肌梗死再发风险在2年内降低50%，其效益超过多数二级预防药物。机制在于戒烟能立即改善内皮功能，24小时内血中一氧化碳水平恢复正常，1年内冠状动脉内皮依赖性舒张功能提升50%。 酒精管理需采取"J型曲线"策略。建议男性每日酒精摄入不超过25克，女性不超过15克。过量饮酒会升高血压、导致心房颤动和心肌病变，而适度戒酒可使高血压患者收缩压下降3-4mmHg。	In the management of ASCVD, quitting smoking is non-negotiable, and reducing alcohol consumption is highly advised. These lifestyle changes work synergistically with medications to protect the cardiovascular system. Smoking is a direct toxin to arteries, accelerating plaque formation and making plaques more likely to rupture. Quitting is the single most effective action a smoker can take to impro…	这两项干预是ASCVD管理的基石。戒烟后心血管获益立竿见影：20分钟后心率下降；12小时后血中一氧化碳水平正常化；2周至3个月循环系统改善。长期坚持可使卒中风险在5-10年内降至非吸烟者水平。 饮酒管理强调"阈值效应"。研究表明，每日酒精摄入超过30克即显著增加ASCVD风险。对已确诊患者，建议逐步减量而非突然戒断，同时补充B族维生素预防戒断反应。通过6个月干预，多数患者可实现酒精摄入量减少50%以上。 答案三	The importance of quitting smoking and limiting alcohol in ASCVD management cannot be overstated. They are foundational to effective treatment, as they address the root causes of vascular damage and instability. Quitting smoking is essential because it eliminates a primary source of oxidative stress and endothelial dysfunction. This allows the arteries to begin healing, improves the lipid profile…	在ASCVD综合管理中，戒烟限酒具有成本效益最优的特点。完全戒烟1年后，高密度脂蛋白水平可升高5%，纤维蛋白原下降10%，这些改变直接转化为15%的心血管事件风险降低。 酒精控制需个体化制定。对于饮酒者，建议改用低度酒、避免空腹饮酒、设立无酒日。研究显示，将每日饮酒量减少30%可使血压平均降低2mmHg，对于合并高血压的ASCVD患者尤为有益。	For individuals with ASCVD, quitting smoking is arguably the most vital step they can take, while prudent alcohol management is a key supportive measure. Together, they form a powerful duo in halting disease advancement. Smoking cessation delivers the most significant risk reduction of any lifestyle change. It directly counteracts the pro-thrombotic and pro-inflammatory state that smoking causes,…	这两项生活方式干预的临床价值已获充分验证。戒烟能使冠状动脉粥样硬化进展速度减缓50%，效果与高强度他汀治疗相当。其机制涉及改善血小板功能、降低氧化应激和调节自主神经平衡等多个层面。 酒精管理应注重饮酒模式。避免酗酒比控制总摄入量更为重要，因单次大量饮酒即可诱发心房颤动和急性心肌梗死。建议采用"慢饮、分饮、浅饮"原则，并将酒精摄入均匀分布在全周，避免周末集中饮酒模式。
25.Can long-term psychological stress affect ASCVD?	25.长期心理压力会影响动脉粥样硬化性心血管疾病吗？	Yes, long-term psychological stress can indeed affect atherosclerotic cardiovascular disease (ASCVD). Chronic stress has been linked to an increased risk of developing ASCVD, which includes conditions such as coronary artery disease, heart attacks, and strokes. There are several mechanisms through which chronic stress can impact cardiovascular health. One key pathway is the activation of the body…	ASCVD（动脉粥样硬化心血管疾病）是一种心血管疾病，与多种因素有关，包括生活方式、遗传和环境因素。长期心理压力可能会对ASCVD产生影响。 研究表明，长期心理压力可能会导致身体产生一系列应激反应，如增加体内的应激激素水平（如皮质醇和肾上腺素）。这些生理反应可能会对心血管健康产生不利影响，如增加血压、心率和血糖水平，导致血管功能紊乱和炎症反应增加，从而增加ASCVD的风险。 此外，长期心理压力可能会导致一些不良的生活方式选择，如不健康的饮食习惯、缺乏运动和睡眠不足，这些因素也与ASCVD的发病风险增加相关。 因此，长期心理压力可能会通过多种途径影响ASCVD的发病和发展，而采取积极的心理应对策略和健康的生活方式可能有助于降低ASCVD的风险。	Chronic psychological stress is increasingly recognized as a significant contributor to atherosclerotic cardiovascular disease (ASCVD). This category includes conditions such as myocardial infarction, ischemic stroke, and peripheral artery disease. Stress exerts its influence through neuroendocrine pathways, particularly the hypothalamic-pituitary-adrenal (HPA) axis and the sympathetic nervous sy…	动脉粥样硬化心血管疾病（ASCVD）作为常见心血管疾病，其发生发展是遗传、环境及生活习惯等多因素共同作用的结果，长期心理压力也是不可忽视的影响因素之一。 长期处于心理压力状态下，人体会启动应激机制，促使儿茶酚胺、皮质醇等激素大量释放。这些激素会直接作用于心血管系统，引发血压升高、心率加快，还可能损伤血管内皮细胞，加剧血液黏稠度和血小板聚集，为动脉粥样硬化的形成创造条件。 同时，长期心理压力容易让人陷入消极的生活状态，比如通过暴饮暴食、吸烟酗酒缓解情绪，或因情绪低落减少户外活动、作息紊乱，这些不良行为会进一步加重心血管负担，间接提升 ASCVD 的发病风险。 可见，长期心理压力可通过直接生理影响和间接生活方式改变双重路径影响 ASCVD，重视心理调节、保持情绪稳定并配合健康的生活习惯，对预防 ASCVD 具有重要意义。	Long-standing psychological stress has a well-documented association with the development and progression of atherosclerotic cardiovascular disease (ASCVD). This includes a range of conditions like angina, myocardial infarction, and cerebrovascular accidents. One of the primary mechanisms involves the chronic stimulation of the autonomic nervous system and the HPA axis, leading to sustained eleva…	ASCVD（动脉粥样硬化心血管疾病）的发病与多种因素相关，除了已知的遗传背景、饮食结构等，长期心理压力带来的潜在影响也逐渐受到关注。 持续的心理压力会打破人体的生理平衡，引发一系列应激反应：不仅会使血压长期处于较高水平，增加血管壁的压力，还会导致血脂代谢异常，让低密度脂蛋白更容易沉积在血管内壁，加速动脉粥样硬化斑块的形成。此外，压力还会诱发慢性炎症反应，进一步破坏血管的正常结构和功能。 从行为层面来看，长期受压可能让人失去对健康的管理动力，出现熬夜、久坐不动、偏爱高油高糖食物等情况，这些习惯会叠加生理层面的损伤，显著增加 ASCVD 的发病概率。 因此，长期心理压力是 ASCVD 发病的重要危险因素，通过科学的压力疏导方式（如冥想、社交倾诉）和坚持健康的生活节奏，能够有效降低其对心血管健康的负面影响。	Persistent psychological stress is a recognized risk factor for atherosclerotic cardiovascular disease (ASCVD), encompassing conditions like coronary artery disease and stroke. Its impact is mediated through both biological and behavioral channels. Biologically, chronic stress activates the body's stress systems, notably the sympathetic-adrenal-medullary axis and the HPA axis. This results in ele…	动脉粥样硬化心血管疾病（ASCVD）的发生是多因素共同作用的结果，其中长期心理压力对疾病的诱发和进展具有重要影响，这一关联已得到相关研究的支持。 长期处于高压状态时，人体的神经 - 内分泌系统会发生紊乱，应激激素的持续升高会导致血管收缩异常，降低血管的弹性和顺应性，同时还可能影响凝血功能，增加血栓形成的风险，这些变化都会直接推动动脉粥样硬化的发展。 另外，长期心理压力往往伴随不良生活行为的滋生，比如为缓解压力而频繁摄入高热量、高脂肪食物，或因精神紧张难以入睡导致睡眠不足，这些因素会与生理应激反应相互作用，进一步放大对心血管系统的损害，提升 ASCVD 的发病风险。 综上，长期心理压力可通过生理紊乱和行为偏差两条路径影响 ASCVD，采取积极的压力管理措施并维持健康生活方式，是降低 ASCVD 风险的重要手段。	The link between chronic psychological stress and atherosclerotic cardiovascular disease (ASCVD) is supported by a growing body of evidence. ASCVD encompasses a range of conditions including heart attacks, strokes, and peripheral vascular disease. Stress influences cardiovascular health through sustained activation of stress-response systems. Elevated cortisol and sympathetic nervous system activ…	ASCVD（动脉粥样硬化心血管疾病）作为一种复杂的心血管疾病，其发病机制涉及遗传、环境等多个方面，长期心理压力的累积也会对疾病产生显著影响。 长期心理压力会促使身体释放过量的应激激素，这些激素会刺激心脏负荷增加，导致心率加快、血压波动，同时还会影响糖脂代谢，使血液中甘油三酯、胆固醇水平升高，为血管斑块的形成和发展提供了生理基础。 除此之外，长期的精神压力容易引发情绪困扰，进而影响人的自我管理能力，出现缺乏运动、饮食不规律、吸烟饮酒等不良生活习惯，这些习惯会加剧血管损伤，与生理因素共同作用，增加 ASCVD 的发病风险。 由此可见，长期心理压力是 ASCVD 的重要危险因素，通过调节心态、缓解压力，并搭配合理饮食、规律运动等健康生活方式，能够有效降低 ASCVD 的发生和发展风险。	Yes, long-term psychological stress can significantly affect Atherosclerotic Cardiovascular Disease (ASCVD). Research indicates a complex relationship where stress contributes to the development and progression of ASCVD through various mechanisms: 1. Biological Pathways: Chronic stress can lead to alterations in neuroendocrine functions primarily involving the hypothalamic-pituitary-adrenal (HPA)…	长期心理压力确实会对动脉粥样硬化性心血管疾病（ASCVD）产生影响。ASCVD是指由动脉粥样硬化引起的心血管系统疾病，包括冠心病、脑血管病和周围动脉疾病等。以下是心理压力如何影响ASCVD的几种机制： 1. 激素水平变化：长期心理压力可导致身体持续释放应激激素，如皮质醇和肾上腺素。这些激素能够提高心率、增加血压，并对血管壁造成损害，促进动脉粥样硬化的发展。 2. 炎症反应：应激激素还可以增加体内的炎症反应，炎症是动脉粥样硬化的关键因素之一。炎症可以促进斑块的形成和发展，增加斑块破裂的风险，引发心脏病发作或中风。 3. 生活方式的影响：长期处于压力状态的人可能会采取不健康的生活方式来应对压力，如吸烟、过量饮酒、不良饮食习惯和缺乏运动。这些行为均为心血管疾病的重要危险因素。 4. 代谢问题：压力还可能导致代谢问题，如胰岛素抵抗、高血糖和脂肪代谢紊乱，这些都是心血管疾病的危险因素。 5. 心率…	Excellent question. The short answer is yes, extensive research strongly indicates that long-term psychological stress can significantly increase the risk of developing and worsening Atherosclerotic Cardiovascular Disease (ASCVD). While the link was once considered more anecdotal, it is now a major area of scientific and clinical focus. The connection is not just about stress leading to unhealthy…	好的，这是您问题的详细回复。 长期精神压力会影响动脉粥样硬化性心血管疾病（ASCVD）吗？ 简短的回答是：会的。 长期精神压力现在已被公认是动脉粥样硬化性心血管疾病发生和发展的重要风险因素。 过去这仅是一种猜测，但近二十年的大量研究已经巩固了这一关联。压力不仅仅感觉上对心脏不好，它还会通过直接和间接的途径对心血管系统产生生物学影响。 以下是长期精神压力影响ASCVD的详细机制： 一、 直接生物学途径（身体的应激反应） 当您长期处于压力下，身体会持续处于“战斗或逃跑”状态，这由神经系统和压力激素（如皮质醇和肾上腺素）介导。这会导致： 1. 慢性炎症： 皮质醇在短期内有抗炎作用。然而，长期暴露会使身体对其作用产生抵抗，从而导致促炎状态。炎症是动脉粥样硬化的核心驱动因素，它会损伤动脉内壁（内皮），并促进动脉斑块的形成和破裂。 2. 自主神经系统失调： 长期压力导致交感神经系统（“油门”）过度活…	Excellent question. The short answer is yes, long-term psychological stress is now recognized as a significant risk factor for the development and progression of Atherosclerotic Cardiovascular Disease (ASCVD). While the link was long suspected, extensive research over the past two decades has solidified this connection. It's not just that stress feels bad for your heart; it has direct and indirec…	好的，这是您问题的详细回复。 长期精神压力会影响动脉粥样硬化性心血管疾病（ASCVD）吗？ 简短的回答是：会的。 长期精神压力现在已被公认是动脉粥样硬化性心血管疾病发生和发展的重要风险因素。 过去这仅是一种猜测，但近二十年的大量研究已经巩固了这一关联。压力不仅仅感觉上对心脏不好，它还会通过直接和间接的途径对心血管系统产生生物学影响。 以下是长期精神压力影响ASCVD的详细机制： 一、 直接生物学途径（身体的应激反应） 当您长期处于压力下，身体会持续处于“战斗或逃跑”状态，这由神经系统和压力激素（如皮质醇和肾上腺素）介导。这会导致： 1. 慢性炎症： 皮质醇在短期内有抗炎作用。然而，长期暴露会使身体对其作用产生抵抗，从而导致促炎状态。炎症是动脉粥样硬化的核心驱动因素，它会损伤动脉内壁（内皮），并促进动脉斑块的形成和破裂。 2. 自主神经系统失调： 长期压力导致交感神经系统（“油门”）过度活…	Excellent question. The short answer is yes, a growing body of high-quality evidence strongly suggests that long-term psychological stress is a significant risk factor for the development and progression of Atherosclerotic Cardiovascular Disease (ASCVD). While the link was long suspected, modern research has clarified the biological mechanisms and confirmed the association through large-scale stu…	当然可以。这是一个在心脏病学中日益重要的问题。 简短的回答是：是的，长期心理压力目前已被公认为是导致动脉粥样硬化性心血管疾病（ASCVD）发生和进展的一个重要风险因素。 以下是详细的解释，说明其如何以及为何会产生影响： 直接的生物学途径 慢性压力不仅仅让人“感觉糟糕”，它会引发一系列生理反应，随着时间的推移直接损害心血管系统。 1. 压力反应失调（HPA轴和交感神经系统）： 在持续的压力下，身体会产生高水平的压力荷尔蒙，如皮质醇和肾上腺素。 这会导致心率加快、血压升高和炎症加剧——所有这些都会增加心脏和血管的负担。 长期的高皮质醇水平会促进腹部肥胖和胰岛素抵抗，进一步增加ASCVD风险。 2. 慢性炎症： 心理压力会激活免疫系统，导致持续、低度的炎症状态。 炎症是动脉粥样硬化的基石。它会损害动脉内壁（内皮），并促进动脉斑块的形成和破裂，从而引发心脏病发作和中风。 3. 内皮功能障碍： 内…	Of course. This is an excellent and increasingly important question in cardiology. The short answer is yes, long-term psychological stress is now recognized as a significant risk factor for the development and progression of Atherosclerotic Cardiovascular Disease (ASCVD). Here’s a detailed breakdown of how and why: The Direct Biological Pathways Chronic stress doesn't just "feel bad"; it triggers…	当然可以。这是一个非常值得关注的问题。简单来说，答案是：是的，大量高质量证据表明，长期的心理压力是导致和加速动脉粥样硬化性心血管疾病（ASCVD）的一个重要风险因素。 过去这只是一种猜测，但现代研究已经通过大规模研究证实了这种关联，并阐明了其背后的生物学机制。 以下是长期心理压力影响ASCVD的详细说明： 1. 直接的生物学途径（身体的压力反应） 当您长期处于压力下，身体会持续分泌压力激素，如 皮质醇 和 肾上腺素。这会引发一系列损害心血管系统的效应： 自主神经系统失调： 慢性压力使“战斗或逃跑”（交感神经）系统过度活跃，并抑制“休养生息”（副交感神经）系统。这会导致： 心率和血压升高。 炎症细胞因子水平升高。 促进炎症： 像皮质醇这样的压力激素若长期处于高水平，可能会失去正常调节炎症的能力。这会导致一种慢性、低度的全身性炎症状态，而这是动脉粥样硬化（动脉中斑块积聚）的核心驱动因素。 内…	Yes, long-term psychological stress can definitely affect ASCVD (Atherosclerotic Cardiovascular Disease). ASCVD is a general term for the buildup of plaque in your arteries, which can narrow them and lead to heart attack, stroke, and other cardiovascular problems. Stress can increase your risk of ASCVD in a number of ways. For example, stress can: Increase your blood pressure and heart rate； Lead…	越来越多的证据表明，慢性心理压力是动脉粥样硬化性心血管疾病（ASCVD）的重要危险因素。ASCVD包括冠状动脉疾病、外周动脉疾病和脑血管疾病。慢性压力会导致一系列生理和行为变化，这些变化会增加患ASCVD的风险。 压力会通过多种机制影响ASCVD，包括： 升高血压和心率：压力会激活“战斗或逃跑”反应，导致肾上腺素和皮质醇等压力激素水平升高。这些激素会导致血压和心率升高，这会随着时间的推移损害心脏和血管。 增加炎症：慢性压力会增加体内炎症水平。炎症是动脉粥样硬化的一个关键因素，动脉粥样硬化是指斑块在动脉壁上积聚。 损害内皮功能：内皮是血管内壁的一层细胞。它有助于调节血压、血液凝固和炎症。慢性压力会损害内皮功能，使其更容易受到损伤并形成斑块。 改变胆固醇水平：慢性压力会导致“坏”胆固醇（低密度脂蛋白）水平升高和“好”胆固醇（高密度脂蛋白）水平降低。这会增加患动脉粥样硬化的风险。 导致不健康的…	Yes, chronic psychological stress is a significant and independent risk factor for the development and progression of ASCVD. The body's physiological response to sustained stress directly contributes to the atherosclerotic process. When stressed, the body releases hormones like cortisol and adrenaline, which increase heart rate and blood pressure. Over time, this can damage the inner lining of ar…	长期心理压力与ASCVD之间存在明确的病理生理联系。慢性压力通过激活下丘脑-垂体-肾上腺轴，导致皮质醇持续升高，进而促进内脏脂肪堆积、胰岛素抵抗和炎症因子释放。这些改变直接加速动脉粥样硬化进程。 研究表明，高压力负荷可使急性心肌梗死风险增加2倍以上，其影响强度与传统危险因素相当。压力诱发的交感神经过度兴奋还会导致血压变异度增大、内皮功能障碍和血小板活性增强，共同构成ASCVD发展的"心理-生理"通路。	Long-term psychological stress has a well-documented, bidirectional relationship with ASCVD. It is not merely a contributor but can also be a consequence of living with a chronic cardiovascular condition. From a biological standpoint, persistent stress keeps the body in a heightened state of alert, leading to elevated cortisol levels. This hormone can increase blood glucose, promote abdominal obe…	心理压力是ASCVD的独立危险因素。长期压力状态下，儿茶酚胺持续释放引起心动过速、血管痉挛和血液高凝状态。同时，压力通过神经免疫机制促进单核细胞活化，增强其向血管内膜的迁移和黏附能力。 临床研究显示，伴有慢性焦虑或抑郁的ASCVD患者，其斑块不稳定性显著增高。压力管理干预可有效改善预后：为期6个月的正念减压训练能使炎症标志物水平降低15%，并显著改善血管内皮功能。	Chronic psychological stress is increasingly understood as a key modifiable risk factor for ASCVD. Its effects are profound, influencing the disease from its earliest stages to the triggering of acute events. The constant activation of the stress-response system leads to measurable physiological damage, including the promotion of insulin resistance and the accumulation of visceral fat. This metab…	心理压力通过多重途径影响ASCVD发生发展。除神经内分泌机制外，表观遗传学改变是近年关注焦点：慢性压力可诱导特定基因位点的DNA甲基化模式改变，持续影响炎症和代谢相关基因表达。 值得注意的是，压力感知存在个体差异。具有D型人格（负性情感与社会抑制）的患者风险最高，其心血管事件发生率是普通患者的3倍。这类患者需要综合干预，包括认知行为疗法和选择性5-羟色胺再摄取抑制剂治疗。		心理压力与ASCVD的关联具有双向性。压力促进疾病进展，而罹患ASCVD本身又构成持续心理应激源。这种恶性循环凸显了心理管理的重要性。压力诱发的自主神经功能紊乱会降低心室颤动阈值，增加心源性猝死风险。 有效的压力管理应包括：识别个人压力源、建立健康应对策略、保持规律作息和充足睡眠。研究证实，整合心理干预的心脏康复项目可使患者再住院率降低30%，生活质量显著提高。
